# Supplementary material for: Analysis of pattern overlaps and exact computation of P-values of pattern occurrences numbers: case of Hidden Markov Models
Source: Algorithms Mol Biol. 2014 Dec 16;9:25. doi: 10.1186/s13015-014-0025-1 (PMC4307674; doi:10.1186/s13015-014-0025-1)
Supplement: Additional file 3 — Number of overlaps between pattern words. Description of data: The file contains information about numbers of overlaps between words of the patterns defined by PSSMs from HOCOMOCO [47]. The detailed description of the data is given in sheet “INFO” of the file. [file 13015_2014_25_MOESM3_ESM.xls]

## Sheet: overlaps
№	Name	Len	Cut-off	|H|	|OV(H)|	|OV(H)|/||H|			Number of overlaps between pattern words
0	AHR_si	9	6.59	79	13	0.164557
2	ALX1_si	12	6.08	5033	251	0.0498709
4	AP2A_f2	9	6.24	79	8	0.101266			Description of experiments:
5	AP2B_f1	10	6.16	315	22	0.0698413			We have considered PSSMs of lengths from [7,15] for human factors from the database HOCOMOCO [Kulakovskiy I, Medvedeva YA, Shaefer U, Kasianov AS, Vorontsov IE, Bajic VB, Makeev VJ: HOCOMOCO: A comprehensive collection of human transcription factor binding sites models. Nucleic Acids Research 2013, 41:D195-D202]. For each of the PSSMs we have chosen cut-off and created pattern H such that the num…
6	AP2C_f1	9	6.11	79	4	0.0506329
7	AP2D_f1	14	6.04	81072	2702	0.0333284
9	ARI3A_f1	7	6.48	5	5	1
10	ARI5B_f1	13	5.93	20213	437	0.0216197
11	ARNT2_si	12	6.05	5063	200	0.0395023
12	ARNT_f1	8	6.77	20	7	0.35
13	ATF1_si	10	6.17	320	49	0.153125
14	ATF2+ATF4_f1	9	6.2	80	10	0.125
15	ATF3_f1	9	6.45	80	9	0.1125
16	ATF5_si	12	5.99	5050	274	0.0542574			COLUMNS:
17	ATF6A_si	12	5.84	5036	337	0.0669182			1. № - index number of a PSSM in HOCOMOCO
18	BACH1_si	14	5.74	81533	1918	0.0235242			2. Name - name of a PSSM
19	BARX2_si	10	6.14	316	26	0.0822785			3. Len - PSSM's length
20	BATF_si	10	5.93	315	25	0.0793651			4. Cut-off - cut-off, the pattern defined by PSSM and this cut-off consists of about 0.0003 of all words of the PSSM's length.
22	BHE40_f2	9	5.97	81	15	0.185185			5. |H| - number of words in a pattern (pattern size)
24	BMAL1_f1	14	5.81	81053	1992	0.0245765			6. |OV(H)| - number of overlaps between words in a pattern
25	BPTF_si	12	6.02	5045	442	0.0876115			7. |OV(H)|/||H| - ration of number of overlaps to pattern size
27	BRCA1_f1	9	6.24	79	10	0.126582
28	CDC5L_si	15	6.02	322390	5965	0.0185024
29	CDX1_f1	8	5.86	20	5	0.25
30	CDX2_f1	8	6.44	20	4	0.2
31	CEBPA_do	10	6.29	315	11	0.0349206
32	CEBPB_f1	10	6.39	315	6	0.0190476
33	CEBPD_f1	11	6.29	1264	15	0.0118671
34	CEBPE_f1	12	6.4	5050	80	0.0158416
35	CEBPG_si	13	6.15	20130	371	0.0184302
36	CEBPZ_si	11	5.92	1267	84	0.0662983
37	COE1_f2	12	5.66	5034	63	0.0125149
38	COT1_f1	12	6.09	5041	253	0.0501885
39	COT1_si	9	6.21	80	20	0.25
40	COT2_f1	10	6.17	315	55	0.174603
41	COT2_f2	15	6.07	322915	7640	0.0236595
42	CREB1_f1	9	6.37	79	10	0.126582
43	CREM_f1	11	6.11	1262	81	0.0641838
44	CRX_si	8	6.4	21	7	0.333333
46	CUX1_f1	14	6.24	81170	706	0.00869779
47	CXXC1_si	7	5.81	4	2	0.5
48	DBP_si	11	6.06	1268	48	0.0378549
49	DDIT3_f1	13	6.11	20154	568	0.028183
50	DLX2_f1	8	5.62	25	10	0.4
51	DLX3_do	10	6.13	319	34	0.106583
52	E2F1_f2	14	6.1	80720	892	0.0110505
53	E2F2_f1	10	6.09	315	37	0.11746
54	E2F3_si	10	6.09	315	28	0.0888889
55	E2F4_do	14	5.88	80810	667	0.00825393
56	E2F5_do	10	6.23	319	21	0.0658307
57	E2F6_f1	12	6	5044	260	0.0515464
58	E2F7_f1	13	6	20440	493	0.0241194
59	E4F1_f1	9	5.97	86	20	0.232558
60	EGR1_f2	11	5.51	1265	168	0.132806
61	EGR2_si	11	6.1	1270	198	0.155906
62	EGR3_f1	11	6.07	1262	142	0.11252
63	EGR4_f1	11	6.02	1262	250	0.198098
64	EHF_si	13	4.92	20182	400	0.0198196
65	ELF1_f1	10	6.44	317	40	0.126183
66	ELF2_f1	15	6.07	323658	2746	0.00848426
67	ELF3_f1	14	6.05	80920	1390	0.0171775
68	ELF5_f1	11	6.28	1264	92	0.0727848
69	ELK1_f1	9	6.26	79	20	0.253165
70	ELK3_f1	12	6.03	5082	152	0.0299095
71	ELK4_f1	11	6.03	1267	82	0.0647198
72	ENOA_si	13	6.35	20290	296	0.0145885
73	EOMES_f1	14	3.67	80634	3194	0.0396111
74	EPAS1_si	13	6.08	20201	1246	0.0616801
75	ERG_f1	11	5.31	1270	50	0.0393701
76	ERR1_f1	9	6.11	79	17	0.21519
77	ERR2_f1	9	5.76	79	20	0.253165
78	ERR3_f1	9	6.04	80	25	0.3125
80	ESR2_do	15	5.76	324307	4985	0.0153712
81	ESR2_si	7	6.67	5	4	0.8
82	ETS1_si	9	6.47	79	17	0.21519
83	ETS2_f1	11	6.14	1273	91	0.0714847
84	ETV4_f1	8	6.06	20	7	0.35
85	ETV5_f1	13	5.98	20267	410	0.0202299
88	FEV_f1	10	6.16	315	24	0.0761905
90	FOSB_f1	10	6.09	319	34	0.106583
91	FOSL1_f2	14	6.13	80615	623	0.00772809
92	FOSL2_f1	11	4.94	1261	55	0.0436162
93	FOS_si	12	6.39	5052	142	0.0281077
94	FOXA1_f1	11	5.76	1261	77	0.0610626
95	FOXA2_f1	12	5.89	5045	157	0.0311199
96	FOXA3_f1	13	6.16	20164	497	0.0246479
97	FOXC1_f1	15	5.69	322326	3766	0.0116838
98	FOXC2_f1	15	6.03	322259	5957	0.0184851
99	FOXD1_si	15	6.06	322441	3056	0.0094777
100	FOXD3_f1	9	6	78	37	0.474359
101	FOXF1_f1	11	6.05	1285	160	0.124514
102	FOXF2_f1	11	6.06	1261	70	0.0555115
103	FOXI1_f1	12	4.67	5053	191	0.0377993
104	FOXJ2_f1	10	6.03	322	71	0.220497
105	FOXJ3_f2	13	3.82	20170	1486	0.0736738
106	FOXJ3_si	13	3.74	20232	1939	0.0958383
107	FOXM1_f1	13	5.96	20124	948	0.0471079
109	FOXO3_si	13	6.17	20300	472	0.0232512
110	FOXO4_f1	9	6.12	79	17	0.21519
111	FOXP2_si	9	6.48	79	10	0.126582
112	FOXP3_f1	9	5.91	79	16	0.202532
113	FOXQ1_f1	12	5.83	5038	367	0.0728464
114	FUBP1_f1	12	6.14	5076	703	0.138495
115	GABP1+GABP2_f1	10	6.21	315	33	0.104762
116	GABPA_f1	13	4.98	20160	396	0.0196429
117	GATA1_si	10	6.25	315	33	0.104762
118	GATA2_si	8	6.39	20	8	0.4
119	GATA3_si	8	6.44	20	8	0.4
120	GATA4_f1	9	6.4	79	18	0.227848
122	GATA6_f2	7	6.29	5	3	0.6
123	GCM1_f1	14	6.11	81136	460	0.00566949
125	GCR_si	7	6.56	5	4	0.8
126	GFI1B_f1	11	6.07	1269	90	0.070922
127	GFI1_f1	10	6.39	314	12	0.0382166
128	GLI1_f1	11	5.96	1267	119	0.0939227
129	GLI2_f1	11	0.94	1432	145	0.101257
130	GLI3_si	11	6	1258	101	0.0802862
131	GLIS3_f1	10	6.21	316	44	0.139241
132	HAND1_si	12	6.14	5053	239	0.0472986
133	HBP1_f1	9	5.85	80	9	0.1125
135	HES1_f1	13	6.12	20160	460	0.0228175
138	HIC1_si	9	6.17	82	9	0.109756
139	HIF1A_si	12	6.42	5054	160	0.0316581
141	HLF_si	13	6.09	20152	267	0.0132493
142	HLTF_f1	12	5.95	5036	67	0.0133042
143	HMGA1_f1	7	6.04	5	3	0.6
144	HMGA2_f1	15	5.2	322613	11761	0.0364554
145	HNF1A_f1	15	5.78	323985	6019	0.018578
146	HNF1B_f1	14	5.98	80636	2457	0.0304703
147	HNF4A_f1	13	5.9	20266	716	0.0353301
148	HNF4G_f1	12	6.05	5058	355	0.0701858
149	HNF6_f1	14	6.04	81063	1410	0.0173939
150	HSF1_f2	14	6.03	80748	841	0.0104151
151	HSF2_si	14	6.01	81185	1203	0.014818
152	HTF4_f1	9	4.84	79	9	0.113924
153	HXA10_f1	12	6.05	5066	159	0.0313857
154	HXA13_f1	11	6.07	1272	85	0.0668239
155	HXA1_f1	10	6.12	319	60	0.188088
156	HXA5_si	10	6.23	317	43	0.135647
157	HXA7_f1	15	5.95	324014	4803	0.0148234
158	HXA9_f1	14	5.73	80989	1158	0.0142982
159	HXB1_f1	10	5.75	354	78	0.220339
160	HXB6_f1	13	6.02	20236	921	0.0455129
161	HXB7_si	10	6.04	327	60	0.183486
162	HXB8_do	11	5.86	1289	163	0.126455
163	HXC6_f1	15	5.6	323445	22080	0.0682651
164	HXC8_f1	14	6.01	80960	920	0.0113636
165	HXD10_f1	10	5.86	316	44	0.139241
166	HXD13_f1	11	5.89	1259	84	0.0667196
167	HXD4_f1	8	5.94	21	10	0.47619
168	HXD9_f1	10	5.86	320	19	0.059375
169	IKZF1_f1	8	6.29	20	4	0.2
170	INSM1_f1	12	5.59	5116	334	0.0652854
171	IRF1_si	12	5.46	5051	401	0.0793902
172	IRF2_f1	14	5.4	80983	2702	0.033365
176	IRF7_f1	10	6.23	316	38	0.120253
177	IRF8_si	15	5.94	323203	8042	0.0248822
178	IRF9_f1	12	6.04	5226	452	0.0864906
179	ISL1_f1	7	6.47	5	2	0.4
180	ITF2_f1	9	4.19	88	18	0.204545
181	JUNB_f1	10	6.11	316	16	0.0506329
182	JUND_f1	11	5.6	1260	72	0.0571429
183	JUN_f1	9	6.15	78	10	0.128205
184	KAISO_f1	12	6.08	5062	46	0.00908732
186	KLF1_f1	11	6.06	1265	208	0.164427
187	KLF3_f1	15	6.05	322634	3650	0.0113131
188	KLF4_f2	10	5.95	315	32	0.101587
189	KLF6_si	8	5.87	20	7	0.35
190	KLF8_f1	9	6.02	80	13	0.1625
191	LEF1_f1	7	6.12	5	2	0.4
192	LHX2_f1	13	6.01	20193	308	0.0152528
193	LHX3_f1	13	5.4	20207	961	0.0475578
195	MAFB_f1	9	6.08	79	13	0.164557
196	MAFG_si	7	6.67	5	3	0.6
197	MAFK_si	10	5.81	317	22	0.0694006
198	MAF_f1	8	6.18	20	8	0.4
199	MAX_f1	11	5.82	1264	52	0.0411392
201	MBD2_si	11	6.08	1263	75	0.0593824
203	MECP2_f1	7	7.33	5	2	0.4
204	MEF2A_f1	14	5.29	80971	1093	0.0134987
205	MEF2C_f1	13	2.15	20205	633	0.0313289
206	MEF2D_f1	12	6.05	5034	263	0.0522447
207	MEIS1_f2	13	5.88	20265	334	0.0164816
208	MEIS2_do	13	4.48	20246	273	0.0134841
209	MITF_f1	10	6.41	317	24	0.0757098
211	MSX2_f1	7	6.01	5	2	0.4
213	MYBB_f1	10	5.59	318	16	0.0503145
214	MYB_f1	7	6.46	5	1	0.2
215	MYCN_si	8	6.5	20	5	0.25
216	MYC_f1	11	5.95	1266	74	0.0584518
217	MYF6_f1	7	5.58	6	2	0.333333
218	MYOD1_f1	9	6.24	80	8	0.1
219	MYOG_f1	13	5.99	20276	775	0.0382225
220	MZF1_f1	9	6.34	81	13	0.160494
221	NANOG_f1	8		7	4	0.571429
222	NDF1_f1	12	6.16	5067	135	0.026643
223	NF2L1_f1	7	6.17	5	3	0.6
224	NF2L2_si	12	6.06	5061	150	0.0296384
225	NFAC1_do	13	4.67	20176	204	0.010111
226	NFAC1_si	12	6.05	5036	235	0.046664
227	NFAC2_f1	9	6.25	80	10	0.125
228	NFAC3_f1	9	6.03	79	10	0.126582
229	NFAC4_f1	10	6.27	318	19	0.0597484
230	NFAT5_f1	15	6	323988	2159	0.00666383
231	NFE2_f2	14	5.6	80675	1068	0.0132383
233	NFIA+NFIB+NFIC+NFIX_si	7	6.45	5	4	0.8
234	NFIL3_si	14	5.92	80641	687	0.00851924
235	NFKB1_f1	11	5.81	1264	103	0.0814873
236	NFKB2_f1	11	5.97	1266	46	0.0363349
237	NFYA_f1	13	5.59	20128	359	0.0178359
238	NFYB_f1	13	5.3	20229	391	0.0193287
239	NFYC_f1	14	6.1	80657	1030	0.0127701
240	NKX21_f1	10	6.09	316	32	0.101266
241	NKX22_si	12	6.11	5058	188	0.0371688
242	NKX25_f1	7	6.27	5	3	0.6
243	NKX28_f1	9	5.92	79	10	0.126582
244	NKX31_si	13	6.1	20278	712	0.0351119
245	NKX32_f1	11	6.16	1260	86	0.068254
246	NOBOX_si	9	6.35	79	10	0.126582
247	NR0B1_si	10	5.89	315	38	0.120635
248	NR1D1_f1	14	5.94	81284	1303	0.0160302
250	NR1H4_f1	14	5.82	80557	1475	0.01831
252	NR1I2_si	8	6.55	20	6	0.3
254	NR1I3_si	8	6.54	20	4	0.2
255	NR2C1_si	13	6.09	20225	309	0.0152781
256	NR2C2_f1	13	5.99	20143	1174	0.0582833
257	NR2E3_f1	14	5.92	80981	4525	0.0558773
259	NR4A1_f1	9	6.16	79	15	0.189873
260	NR4A2_si	9	6.15	80	16	0.2
261	NR4A3_f1	10	5.86	332	62	0.186747
262	NR5A2_f1	10	6.16	321	35	0.109034
263	NR6A1_do	13	5.1	20258	1729	0.085349
264	NRF1_f1	12	5.83	5065	411	0.0811451
266	OTX1_f1	8	6.07	17	7	0.411765
267	OTX2_si	15	6.15	324139	1668	0.00514594
268	OVOL1_f1	9	5.96	81	20	0.246914
270	P63_si	11	6.14	1266	42	0.0331754
271	P73_si	12	6.04	5071	78	0.0153816
273	PAX2_si	7	6.59	5	2	0.4
275	PAX5_si	8	6.69	21	11	0.52381
276	PAX6_f1	11	6.1	1264	57	0.0450949
277	PAX8_f1	14	5.83	81042	375	0.00462723
278	PBX1_do	15	6.02	324841	4914	0.0151274
279	PBX2_f1	15	6.06	324929	5007	0.0154095
280	PBX3_f2	14	6.11	80572	750	0.00930844
281	PDX1_do	9	6.16	79	11	0.139241
282	PEBB_f1	11	6.07	1263	62	0.0490895
283	PIT1_f1	13	6.14	20258	457	0.022559
284	PITX2_si	10	6.1	315	34	0.107937
285	PKNX1_si	13	6.05	20223	363	0.0179499
287	PLAG1_si	13	6.12	20292	1751	0.0862902
288	PLAL1_si	10	6.08	321	54	0.168224
289	PO2F1_f1	9	6.11	79	18	0.227848
290	PO2F2_si	9	4.02	79	15	0.189873
291	PO3F1_f1	14	6.04	81069	1544	0.0190455
292	PO3F2_si	10	6.2	316	36	0.113924
293	PO4F2_si	13	6.01	20154	455	0.0225762
295	PO6F1_f1	13	5.62	20287	675	0.0332725
296	PPARA_f1	7	6.7	4	2	0.5
297	PPARA_f2	13	5.89	20295	1089	0.0536585
298	PPARD_f1	14	6.03	81322	2034	0.0250117
300	PPARG_si	9	6.29	79	8	0.101266
301	PRDM1_f1	14	3.71	80899	2453	0.0303218
302	PRGR_do	13	6.13	20287	104	0.00512644
303	PRGR_f1	7	6.33	5	3	0.6
304	PROP1_f1	15	5.99	323579	5069	0.0156654
305	PRRX1_f1	7	5.93	6	1	0.166667
306	PRRX2_f1	7	6.83	5	3	0.6
309	RARA_f1	7	6.01	2	2	1
311	RARB_f1	11	6.66	1267	56	0.0441989
313	RARG_f1	7	6.09	5	3	0.6
314	RELB_si	12	6.17	5066	170	0.033557
315	REL_do	12	6.1	5088	214	0.0420597
317	RFX1_f1	12	6.06	5048	133	0.0263471
318	RFX2_f1	13	3.41	20260	300	0.0148075
319	RFX3_f1	14	5.07	80888	675	0.00834487
320	RORA_f1	12	6.03	5046	62	0.012287
321	RORG_f1	13	6.28	20307	411	0.0202393
323	RUNX1_f1	10	6.22	316	35	0.110759
324	RUNX2_f1	11	5.13	1262	98	0.0776545
325	RUNX3_si	14	5.96	80741	2022	0.025043
326	RXRA_f1	13	6.05	20180	664	0.0329039
327	RXRB_f1	10	3.44	323	43	0.133127
328	RXRG_f1	13	6.06	20140	878	0.0435948
329	SMAD1_si	12	6.1	5065	251	0.0495558
330	SMAD2_si	11	6.2	1272	76	0.0597484
331	SMAD3_f1	10	6.43	319	44	0.137931
332	SMAD4_si	9	6.15	80	15	0.1875
333	SMRC1_f1	9		79	10	0.126582
334	SNAI1_f1	8		8	4	0.5
335	SNAI2_f1	7	6.68	2	1	0.5
336	SOX10_si	7	5.65	5	2	0.4
337	SOX13_f1	8	5.99	23	8	0.347826
338	SOX15_f1	7	6.06	5	1	0.2
342	SOX4_f1	12	5.83	5104	391	0.0766066
343	SOX5_f1	8	5.9	20	10	0.5
344	SOX9_f1	11	5.78	1260	124	0.0984127
345	SP1_f1	11	5.83	1265	248	0.196047
351	SPIB_f1	12	6.21	5055	228	0.0451039
353	SRBP1_f2	11	6.2	1273	85	0.0667714
354	SRBP2_f1	13	5.31	20229	624	0.0308468
355	SRF_do	15	6.16	323010	1396	0.00432185
356	SRY_f1	9	6	79	28	0.35443
357	STA5A_do	12	5.19	5030	61	0.0121272
358	STA5B_f1	13	5.43	20152	184	0.00913061
359	STAT1_f2	15	5.85	322066	1318	0.00409233
360	STAT2_f1	15	5.68	323642	11370	0.0351314
361	STAT3_si	11	6.09	1260	34	0.0269841
362	STAT4_si	13	6.15	20232	285	0.0140866
363	STAT6_do	13	6.24	20180	123	0.00609514
364	STF1_f1	9	6.16	79	26	0.329114
365	SUH_f1	9	5.39	79	13	0.164557
366	TAL1_f1	12	6.09	5047	174	0.0344759
368	TBP_f1	11	6.21	1269	82	0.0646178
371	TBX5_si	8	6.05	20	7	0.35
372	TCF7_f1	12	6.12	5045	220	0.0436075
373	TEAD1_f1	14	6.06	81250	544	0.00669538
374	TEAD3_si	15	6.06	324071	2026	0.00625172
375	TEAD4_f1	12	6.04	5071	267	0.0526523
376	TEF_f1	14	5.52	80990	1643	0.0202865
377	TF65_f2	11	6.14	1265	80	0.0632411
378	TF7L2_f1	12	6.18	5033	152	0.0302007
379	TFAP4_si	11	6.06	1263	94	0.074426
381	TFDP1_f1	14	6.19	80750	1415	0.0175232
382	TFE2_f2	11	6.13	1261	35	0.0277557
383	TFE3_f1	10	5.02	315	21	0.0666667
384	TFEB_f1	9	6.15	83	18	0.216867
386	TGIF1_si	7	6.22	6	3	0.5
387	THA_f1	10	6.17	313	40	0.127796
390	THB_f1	10	6.08	315	35	0.111111
391	TLX1_f1	11	6.05	1264	28	0.0221519
393	TWST1_f1	10	5.51	326	23	0.0705521
394	TYY1_f2	12		5052	253	0.0500792
396	USF1_f1	10	4.81	315	35	0.111111
397	USF2_f1	11	6.26	1261	57	0.0452022
398	VDR_f1	7	6.51	5	2	0.4
400	VSX2_si	11	6.06	1259	40	0.0317712
401	WT1_f1	13	6.05	20296	2682	0.132144
402	XBP1_f1	12	3.72	5052	75	0.0148456
403	YBOX1_f2	11	5.95	1263	67	0.0530483
406	ZBTB4!METH_f1	15	5.99	322139	5340	0.0165767
408	ZBTB6_si	13	5.83	20193	457	0.0226316
409	ZEB1_do	7	6.59	5	2	0.4
410	ZEP1_f1	12	6.06	5060	198	0.0391304
411	ZEP2_si	14	5.96	80931	979	0.0120967
412	ZFHX3_f1	11	6.04	1266	291	0.229858
414	ZIC1_f1	9	5.99	80	26	0.325
415	ZIC2_f1	9	5.67	79	33	0.417722
416	ZIC3_f1	9	5.83	79	12	0.151899
418	ZN148_si	15	5.88	322167	52785	0.163844
419	ZN219_f1	12	6.05	5047	917	0.181692
420	ZN238_f1	14	5.75	81287	783	0.00963254
421	ZN333_f1	9	6.25	81	16	0.197531
423	ZN384_f1	12	6.13	5040	132	0.0261905
424	ZN423_f1	15	3.97	346987	5128	0.0147787
