# Supplementary material for: Analysis of pattern overlaps and exact computation of P-values of pattern occurrences numbers: case of Hidden Markov Models
Source: Algorithms Mol Biol. 2014 Dec 16;9:25. doi: 10.1186/s13015-014-0025-1 (PMC4307674; doi:10.1186/s13015-014-0025-1)
Supplement: Additional file 4 — Time and space asymptotics. Description of data: The file contains the details of experiments that were performed for understanding of the asymptotic behavior of time and space complexities of the algorithm SufPref for HMMs. The detailed description of the data is given in sheet “INFO” of the file. [file 13015_2014_25_MOESM4_ESM.xls]

## Sheet: Time_FOXA2_0.0001
Ntrans Nstate	1	2	0.25* Nstate	Nstate
2	0.12842	0.2809	0.12739	0.2788
3	0.16571	0.51759	0.16394	0.5712
4	0.19411	0.79811	0.19459	0.9826
5	0.23926	1.1551	1.17611	1.5064
6	0.26086	1.59298	1.64608	2.154
7	0.28143	1.86485	2.01469	2.9146
8	0.32216	2.62059	2.49553	3.8154
9	0.35586	3.12579	4.188	4.8194
10	0.36329	3.48621	5.22139	5.9956
11	0.37897	4.38077	6.0562	7.2736
12	0.4107	5.09795	7.30851	8.7184
13	0.43655	6.24925	9.14605	10.305
14	0.45536	6.65846	10.4542	11.9918
15	0.50559	8.03626	11.937	13.8608
16	0.5328	8.56606	13.6677	15.9058
17	0.57112	9.39863	15.8161	17.9834
18	0.57546	10.3436	17.6421	20.2218
19	0.61818	11.1524	19.5578	22.752
20	0.64933	12.7605	21.7173	25.3536
21	0.67668	13.7817	24.2684	28.1206
22	0.68096	15.5135	26.6182	31.0524
23	0.72673	16.1723	29.0997	34.245
24	0.76411	17.705	31.7043	37.592
25	0.79828	18.3827	34.8925	41.2084
Experiments description: see page INFO
Notations:
NTrans - number of states in which an HMM can transit in one step from a given state. This parameter describes the \density" of an HMM;
Nstate - number of all states of an HMM.
Pattern: (FOXA2, 0.0001) - pattern defined by PSSM for FOXA2 with cut-off corresponding to 0.0001 of all 12-mers
Table:
Element (Nstate, Ntrans) of the table - average run-time of SufPref for HMMs with parameters (Nstate, Ntrans) and the pattern (FOXA2, 0.0001).

## Sheet: Space_FOXA2_0.0001
Ntrans Nstate	1	2	0.25* Nstate	Nstate
2	0.715664	0.715078	0.715898	0.716094
3	0.715352	0.718242	0.715664	0.718437
4	0.716562	0.783281	0.717109	0.825469
5	0.721953	0.874258	0.879727	0.945781
6	0.734258	0.985547	0.996914	1.08484
7	0.745117	1.0507	1.08023	1.23875
8	0.756875	1.2182	1.19324	1.41766
9	0.776055	1.32871	1.51879	1.59813
10	0.793008	1.41086	1.72102	1.8075
11	0.799766	1.58664	1.87422	2.01844
12	0.824141	1.73941	2.10914	2.25984
13	0.846953	1.95785	2.41535	2.50516
14	0.862344	2.04539	2.6493	2.77859
15	0.903984	2.29695	2.89938	3.05125
16	0.936055	2.40266	3.20352	3.35438
17	0.968398	2.56125	3.5377	3.66375
18	0.978398	2.74828	3.84906	4.00437
19	1.01121	2.89031	4.15793	4.34109
20	1.04637	3.18832	4.51629	4.71141
21	1.07273	3.38098	4.88566	5.07469
22	1.08652	3.69027	5.26727	5.47859
23	1.12547	3.81035	5.64523	5.87391
24	1.16621	4.08477	6.055	6.30828
25	1.19852	4.20984	6.47691	6.73797
Experiments description: see page INFO
Notations:
NTrans - number of states in which an HMM can transit in one step from a given state. This parameter describes the \density" of an HMM;
Nstate - number of all states of an HMM.
Pattern: (FOXA2, 0.0001) - pattern defined by PSSM for FOXA2 with cut-off corresponding to 0.0001 of all 12-mers
Table:
Element (Nstate, Ntrans) of the table - average size of used memory of SufPref for HMMs with parameters (Nstate, Ntrans) and the pattern (FOXA2, 0.0001).

## Sheet: Time_FOXA2_0.0003
Ntrans Nstate	1	2	0.25* Nstate	Nstate
2	0.51393	1.16282	0.52815	1.1502
3	0.66544	2.18914	0.67875	2.3992
4	0.78166	3.36106	0.88298	4.1396
5	0.95875	5.0046	5.20215	6.317
6	1.0386	6.93584	7.23465	9.0638
7	1.09492	8.13935	8.81844	12.2884
8	1.25714	11.3205	11.1018	16.0364
9	1.40216	13.6406	18.6969	20.253
10	1.39098	15.1814	23.5312	25.1664
11	1.44753	19.0721	27.3779	30.7918
12	1.54911	22.3388	33.6459	37.147
13	1.65616	27.4431	42.3063	44.3086
14	1.72263	29.1324	48.9963	52.4496
15	1.91349	35.3224	56.4761	60.7444
16	2.00601	38.0091	65.141	70.2734
17	2.13148	41.6272	75.6226	79.6648
18	2.14392	46.2846	84.4848	90.668
19	2.32652	49.6273	93.8751	101.359
20	2.4259	57.2817	104.227	112.282
21	2.51316	61.9418	115.923	124.78
22	2.52447	70.0432	127.235	137.166
23	2.68929	72.9059	138.898	150.392
24	2.81569	79.5066	151.157	163.752
25	2.95831	82.6865	164.693	179.035
Experiments description: see page INFO
Notations:
NTrans - number of states in which an HMM can transit in one step from a given state. This parameter describes the \density" of an HMM;
Nstate - number of all states of an HMM.
Pattern: (FOXA2, 0.0003) - pattern defined by PSSM for FOXA2 with cut-off corresponding to 0.0003 of all 12-mers
Table:
Element (Nstate, Ntrans) of the table - average run-time of SufPref for HMMs with parameters (Nstate, Ntrans) and the pattern (FOXA2, 0.0003).

## Sheet: Space_FOXA_0.0003
Ntrans Nstate	1	2	0.25* Nstate	Nstate
2	1.23875	1.24164	1.23965	1.23875
3	1.24629	1.40762	1.24949	1.44578
4	1.26879	1.69762	1.2827	1.85594
5	1.31566	2.04688	2.08258	2.32
6	1.36984	2.47078	2.52172	2.86766
7	1.39031	2.725	2.83367	3.45828
8	1.45379	3.34207	3.28309	4.145
9	1.52723	3.78098	4.57734	4.86766
10	1.55563	4.09277	5.38977	5.68797
11	1.5752	4.74371	5.99156	6.53953
12	1.64012	5.32949	6.96023	7.49109
13	1.71359	6.18512	8.19117	8.47078
14	1.75883	6.48098	9.1452	9.55906
15	1.88469	7.44707	10.1706	10.6669
16	1.97309	7.87461	11.3889	11.8895
17	2.05938	8.43781	12.7691	13.1372
18	2.08102	9.1675	14.0224	14.4919
19	2.18844	9.64973	15.3061	15.863
20	2.28227	10.8041	16.7664	17.3544
21	2.34969	11.5252	18.2953	18.8598
22	2.38004	12.6901	19.8554	20.4802
23	2.48766	13.1179	21.4313	22.113
24	2.60043	14.1309	23.118	23.877
25	2.70617	14.6167	24.8431	25.6317
Experiments description: see page INFO
Notations:
NTrans - number of states in which an HMM can transit in one step from a given state. This parameter describes the \density" of an HMM;
Nstate - number of all states of an HMM.
Pattern: (FOXA2, 0.0003) - pattern defined by PSSM for FOXA2 with cut-off corresponding to 0.0003 of all 12-mers
Table:
Element (Nstate, Ntrans) of the table - average size of used memory of SufPref for HMMs with parameters (Nstate, Ntrans) and the pattern (FOXA2, 0.0003).

## Sheet: Time_ATF1_0.0001
Ntrans Nstate	1	2	0.25* Nstate	Nstate
2	0.01707	0.03199	0.01697	0.0324
3	0.02262	0.05618	0.02258	0.0628
4	0.02809	0.08562	0.02764	0.106
5	0.03498	0.12152	0.12253	0.154
6	0.03945	0.16646	0.16945	0.2178
7	0.04498	0.19288	0.20723	0.2896
8	0.05117	0.27027	0.25738	0.3766
9	0.057	0.32143	0.4104	0.4714
10	0.06123	0.36419	0.50754	0.581
11	0.06577	0.4495	0.59019	0.7076
12	0.07168	0.5235	0.70211	0.8416
13	0.07702	0.63461	0.86879	0.981
14	0.08128	0.69117	0.98963	1.1558
15	0.08952	0.81996	1.12673	1.3116
16	0.09575	0.87851	1.28881	1.4868
17	0.10277	0.9707	1.48043	1.7222
18	0.10607	1.0666	1.64868	1.917
19	0.11177	1.15331	1.8279	2.1158
20	0.118	1.31073	2.02472	2.3614
21	0.12462	1.41129	2.25401	2.6676
22	0.12878	1.60142	2.46721	2.9482
23	0.1356	1.67158	2.6966	3.2356
24	0.14225	1.83532	2.9365	3.53
25	0.14972	1.90852	3.21055	3.7914
Experiments description: see page INFO
Notations:
NTrans - number of states in which an HMM can transit in one step from a given state. This parameter describes the \density" of an HMM;
Nstate - number of all states of an HMM.
Pattern: (ATF1, 0.0001) - pattern defined by PSSM for ATF1 with cut-off corresponding to 0.0001 of all 10-mers
Table:
Element (Nstate, Ntrans) of the table - average run-time of SufPref for HMMs with parameters (Nstate, Ntrans) and the pattern (ATF1, 0.0001).

## Sheet: Space_ATF1_0.0001
Ntrans Nstate	1	2	0.25* Nstate	Nstate
2	0.456914	0.464844	0.457344	0.466094
3	0.465078	0.472344	0.465078	0.473906
4	0.472578	0.489102	0.472148	0.495781
5	0.478477	0.502852	0.503828	0.511406
6	0.483086	0.516484	0.517813	0.521563
7	0.48832	0.523906	0.526641	0.534844
8	0.500469	0.544375	0.5425	0.562187
9	0.507227	0.559102	0.577578	0.589531
10	0.513594	0.573594	0.604336	0.617656
11	0.518516	0.595898	0.624102	0.644219
12	0.520352	0.611875	0.647344	0.669219
13	0.526563	0.638359	0.681094	0.698125
14	0.532813	0.654844	0.71043	0.733281
15	0.543438	0.683633	0.736953	0.764531
16	0.555898	0.700195	0.773086	0.805156
17	0.56457	0.723867	0.808359	0.839531
18	0.569727	0.748633	0.845547	0.875469
19	0.577539	0.768828	0.880625	0.922344
20	0.589336	0.807031	0.920781	0.960625
21	0.598633	0.831016	0.965078	1.00828
22	0.608086	0.870391	1.0091	1.05047
23	0.618008	0.889492	1.04793	1.10359
24	0.630977	0.926602	1.09492	1.14891
25	0.641172	0.945742	1.14355	1.20359
Experiments description: see page INFO
Notations:
NTrans - number of states in which an HMM can transit in one step from a given state. This parameter describes the \density" of an HMM;
Nstate - number of all states of an HMM.
Pattern: (ATF1, 0.0001) - pattern defined by PSSM for ATF1 with cut-off corresponding to 0.0001 of all 10-mers
Table:
Element (Nstate, Ntrans) of the table - average size of used memory of SufPref for HMMs with parameters (Nstate, Ntrans) and the pattern (ATF1, 0.0001).

## Sheet: Time_ATF1_0.0003
Ntrans Nstate	1	2	0.25* Nstate	Nstate
2	0.09164	0.18346	0.08586	0.1748
3	0.11938	0.32706	0.11266	0.3436
4	0.14195	0.49803	0.13463	0.5762
5	0.1746	0.70566	0.68655	0.87
6	0.19342	0.97025	0.94895	1.226
7	0.21343	1.11432	1.15649	1.6416
8	0.24439	1.56968	1.43399	2.1222
9	0.26978	1.85778	2.34403	2.6726
10	0.28251	2.08856	2.90195	3.2746
11	0.29908	2.5836	3.36511	3.9566
12	0.32602	3.02055	4.02545	4.6862
13	0.34836	3.64288	5.02694	5.5138
14	0.36195	3.93523	5.70412	6.3584
15	0.40322	4.66254	6.51646	7.2848
16	0.42958	4.97693	7.42829	8.3326
17	0.46161	5.4599	8.58161	9.3656
18	0.4704	5.96	9.53447	10.469
19	0.49619	6.43557	10.5795	11.76
20	0.52361	7.34782	11.6865	12.9516
21	0.55129	7.89125	13.0627	14.271
22	0.5633	8.88219	14.2754	15.71
23	0.5943	9.23578	15.5843	17.1322
24	0.62572	10.1303	16.9283	18.7256
25	0.65484	10.4489	18.5148	20.3368
Experiments description: see page INFO
Notations:
NTrans - number of states in which an HMM can transit in one step from a given state. This parameter describes the \density" of an HMM;
Nstate - number of all states of an HMM.
Pattern: (ATF1, 0.0003) - pattern defined by PSSM for ATF1 with cut-off corresponding to 0.0003 of all 10-mers
Table:
Element (Nstate, Ntrans) of the table - average run-time of SufPref for HMMs with parameters (Nstate, Ntrans) and the pattern (ATF1, 0.0003).

## Sheet: Space_ATF1_0.0003
Ntrans Nstate	1	2	0.25* Nstate	Nstate
2	0.520156	0.550547	0.518906	0.550469
3	0.541016	0.60418	0.540312	0.616875
4	0.564102	0.666836	0.563398	0.695
5	0.59082	0.729922	0.735313	0.781719
6	0.610508	0.811367	0.817852	0.878594
7	0.627695	0.854414	0.876094	0.980938
8	0.660156	0.972891	0.956914	1.10828
9	0.683711	1.04699	1.16754	1.23016
10	0.7	1.11102	1.29895	1.37
11	0.715781	1.21852	1.39684	1.50828
12	0.74	1.32074	1.54344	1.65984
13	0.761016	1.45695	1.73687	1.82
14	0.777109	1.52945	1.88691	1.99656
15	0.817227	1.67785	2.04223	2.17234
16	0.850898	1.75055	2.23172	2.37078
17	0.881094	1.85918	2.44477	2.56766
18	0.89543	1.97488	2.63957	2.78406
19	0.918828	2.06777	2.82871	2.99812
20	0.955313	2.26477	3.0502	3.23719
21	0.981172	2.3775	3.28352	3.46062
22	1.00195	2.57613	3.52215	3.72703
23	1.03461	2.65141	3.7484	3.97234
24	1.07332	2.83035	4.00309	4.24969
25	1.10605	2.9018	4.26453	4.51609
Experiments description: see page INFO
Notations:
NTrans - number of states in which an HMM can transit in one step from a given state. This parameter describes the \density" of an HMM;
Nstate - number of all states of an HMM.
Pattern: (ATF1, 0.0003) - pattern defined by PSSM for ATF1 with cut-off corresponding to 0.0003 of all 10-mers
Table:
Element (Nstate, Ntrans) of the table - average size of used memory of SufPref for HMMs with parameters (Nstate, Ntrans) and the pattern (ATF1, 0.0003), see file INFO.

## Sheet: INFO
Time and space asymptotics
I. General description of experiments
We have performed computer experiments to get a better understanding of the asymptotic behavior of time and space complexity of algorithm SufPref for HMMs. Let NTrans be the number of states in which an HMM can transit in one step from a given state. This parameter describes the ''density" of an HMM. For each pair of paremeters (NState, NTrans), where NState =2,..,25 (number of all states of an H…
II. Experiments parameters:
1) Text length: 1000
2) Number of occurrences: 10
3) Patterns: (FOXA2, 0.0001), (FOXA2, 0.0003), (ATF1, 0.0001) and (ATF1, 0.0003). The patterns defined by PSSMs for transcription factors FOXA2 and ATF1 with cut-offs corresponding to rougtly 0.0001 and 0.0003 of all 12 and 10-mers (FOXA2: 7.41, 5.89; ATF1: 7.24, 6.17 ).
The files with description of the PSSMs are given in the supplemented file [Additional file 9]
4)Probability models: 100 random generated HMMs for each pair of parameters (Nstate, NTrans), NState =2,..,25 and NTrans = 1,2, 0.25*NState, Nstate.
III. Results of experiments:
The experiments show that for NTrans = 0.25*NState and NTrans = NState the time and space are not much different. In contrast, for NTrans = 1 (the models are deterministic) the run-time and used space are significantly less than in the case considered above. The case NTrans = 2 is an intermediate case.
IV. Files:
Time_X_Y - average run-time for pattern (X,Y)
Space_X_Y - average size of memory for pattern (X,Y)
V. Resourсes:
The experiments were performed using a quad-core Intel Core i5 system running at 2.67 GHz (only one core used) with 8 GB RAM and dual-disk stripped swap partition. Both programs AhoPro and SufPref were compiled using the GCC 4.5 tool chain for the 64-bit Linux target. To measure running time and maximum sizes of memory during the program's runs we used POSIX's \getrusage()" function twice: before…
