# Supplementary material for: Analysis of pattern overlaps and exact computation of P-values of pattern occurrences numbers: case of Hidden Markov Models
Source: Algorithms Mol Biol. 2014 Dec 16;9:25. doi: 10.1186/s13015-014-0025-1 (PMC4307674; doi:10.1186/s13015-014-0025-1)
Supplement: Additional file 5 — Running time and used space of SUFPREF for Bernoulli models. Description of data: The file contains results of comparison of running time and used space of SufPref’s work for several Bernoulli models. [file 13015_2014_25_MOESM5_ESM.xls]

## Sheet: Bernoulli
								Running time and used space of SufPref for three Bernoulli models.
№	Pattern H	Fraction(H)	Model	Time	Space	P-value		The variation in used space is less than 0.1%; the variation in time is from 1%
1	PSSM(FOXA2, 9.63)	1e-05	Bernoulli 1	0.018	1.51953	0		the variation in time is from 1% (patterns 1, 2) to 0.01% (pattern 6)
			Bernoulli 2	0.019	1.51953	2.18878e-27		The variation can be explained by technical issues.
			Bernoulli 3	0.019	1.52344	7.1393e-20		Theoretical analysis show that complexity of the algorithm does not depend
2	PSSM(FOXA2, 8.69)	3e-05	Bernoulli 1	0.027	1.58203	0		on the Bernoulli model (see section "Discussion")
			Bernoulli 2	0.029	1.57812	9.95886e-22
			Bernoulli 3	0.029	1.57812	5.12488e-15		I. Parameters of experiments
3	PSSM(FOXA2, 7.41)	0.0001	Bernoulli 1	0.069	1.77344	0		1. Text length: 1000
			Bernoulli 2	0.068	1.77344	2.16307e-16		2. Number of occurences: 10
			Bernoulli 3	0.069	1.76953	4.82003e-10		3. Probability models:
4	PSSM(FOXA2, 5.89)	0.0003	Bernoulli 1	0.272	2.28906	0		-Bernoulli 1: 0.5 0.5 0 0
			Bernoulli 2	0.272	2.28906	3.96492e-12		- Bernoulli 2: 0.25 0.25 0.25 0.25
			Bernoulli 3	0.271	2.29297	7.23396e-06		- Bernoulli 3: 0.1 0.2 0.3 0.4
5	PSSM(FOXA2, 4.01)	0.001	Bernoulli 1	1.259	4.10156	0		4. Patterns:
			Bernoulli 2	1.26	4.09766	2.09305e-07		- Patterns described by matrices FOXA2 from HOCOMOCO
			Bernoulli 3	1.265	4.09766	0.0273052		corresponding to binding sites of lengths 12 for transcription factors FOXA2
6	PSSM(FOXA2, 2.04)	0.003	Bernoulli 1	4.974	8.83594	0		See sheet "FOXA2 PSSM". The cut-offs are given in column Pattern H, see below
			Bernoulli 2	4.979	8.83984	0.00149459		Memory is given in Mbytes, time is given in seconds
			Bernoulli 3	4.978	8.83984	0.803575
								II. Notations:
								PSSM(FOXA2,x) - pattern defined by PSSM for transcription factor FOXA2 and cut-off x.
								Fraction(H) - ratio of the number of words from pattern to the number of all 12-mers
								III. Results of experiments:
								The run-time and sizes of memory of the program for considered Bernoulli models with fixed other parameters are approximately the same.
								The method for time and space measurements gives small errors.

## Sheet: FOXA2 PSSM
	FOXA2
Position	A	C	G	T
1	-0.105114	-0.15517	-0.464936	0.479541
2	-2.78829	-4.29541	-3.4823	1.35946
3	0.335052	-2.96824	0.92415	-3.47807
4	-4.35213	-3.5658	-4.35213	1.37269
5	-4.41227	-4.00956	-2.05537	1.34591
6	-4.87734	-4.54463	-0.287441	1.17297
7	1.0665	-3.54221	-0.0114642	-2.56059
8	-2.80399	1.16025	-3.51399	-0.330021
9	0.225833	-0.740852	-2.71754	0.790224
10	-1.34399	0.211688	-1.35839	0.809312
11	0.662986	-2.42436	-1.44629	0.551263
12	-0.474691	-0.805207	0.752887	-0.213432
