# Supplementary material for: Analysis of pattern overlaps and exact computation of P-values of pattern occurrences numbers: case of Hidden Markov Models
Source: Algorithms Mol Biol. 2014 Dec 16;9:25. doi: 10.1186/s13015-014-0025-1 (PMC4307674; doi:10.1186/s13015-014-0025-1)
Supplement: Additional file 6 — PSSMs from HOCOMOCO related to transcription factors ANDR, ATF1, E2F1 and FOXA2. [file 13015_2014_25_MOESM6_ESM.xls]

## Sheet: PSSM
PSSMs from HOCOMOCO raleted to transcription factors ANDR, ATF1, E2F1 and FOXA2
	FOXA2						E2F1
Position	A	C	G	T		Position	A	C	G	T
1	-0.105114	-0.15517	-0.464936	0.479541		1	0.414409	-0.44069	-0.0579467	-0.106215
2	-2.78829	-4.29541	-3.4823	1.35946		2	0.315524	-0.925059	0.272935	-0.0847973
3	0.335052	-2.96824	0.92415	-3.47807		3	0.197131	-0.421602	-0.164761	0.2453
4	-4.35213	-3.5658	-4.35213	1.37269		4	-0.00727964	-1.22571	0.0288186	0.521448
5	-4.41227	-4.00956	-2.05537	1.34591		5	-0.980547	-1.30225	1.19645	-3.10972
6	-4.87734	-4.54463	-0.287441	1.17297		6	-3.20904	-1.53228	1.31143	-3.43904
7	1.0665	-3.54221	-0.0114642	-2.56059		7	-1.28419	1.28151	-2.72475	-2.89133
8	-2.80399	1.16025	-3.51399	-0.330021		8	-1.56877	-3.20755	1.26642	-1.59397
9	0.225833	-0.740852	-2.71754	0.790224		9	-1.62626	0.391463	0.816727	-2.79502
10	-1.34399	0.211688	-1.35839	0.809312		10	-1.26821	-0.564438	1.12786	-2.79752
11	0.662986	-2.42436	-1.44629	0.551263		11	1.13622	-1.25973	-0.611424	-2.83497
12	-0.474691	-0.805207	0.752887	-0.213432		12	1.04556	-1.84399	-0.149183	-1.9995
						13	0.876337	-1.06267	0.0498718	-1.60322
						14	0.240454	-0.118836	0.235498	-0.55394
	ANDR
Position	A	C	G	T			ATF1
1	0.209029	-1.74136	0.787553	-0.93083		Position	A	C	G	T
2	-1.37506	-1.78756	1.26518	-3.32171		1	0.18559	0.283945	0.283945	-1.97075
3	0.504491	-3.32171	-0.0689894	0.318039		2	-2.36001	-2.36001	-2.36001	1.31285
4	1.08763	-2.84717	-0.918956	-0.551977		3	-2.36001	-2.36001	1.31285	-2.36001
5	-2.33334	1.30881	-1.96038	-2.80605		4	1.31285	-2.36001	-2.36001	-2.36001
6	1.04254	-1.74356	-0.794925	-0.621626		5	-2.36001	1.28264	-1.58463	-2.36001
7	-0.959442	0.0836981	0.420814	0.00637204		6	-1.58463	-2.36001	1.28264	-2.36001
8	0.237403	-0.247992	0.267327	-0.438175		7	-1.81065	-1.04927	-2.36001	1.22137
9	0.446072	-0.926208	0.209785	-0.212734		8	-0.937333	0.75786	0.0472555	-0.852764
10	-0.352241	0.0117404	-1.44582	0.717608		9	1.02371	-0.413591	-1.13152	-1.45811
11	-2.2491	-1.55388	1.28181	-2.52667		10	-0.228066	0.415419	0.15646	-0.654776
12	-0.843112	-2.38487	-0.901911	1.12224
13	-0.0206056	-2.28434	0.140686	0.569561
14	-0.59038	1.13914	-2.20397	-1.55388
15	-1.02235	0.0852281	-1.36635	0.831278
16	-0.0233234	-0.701389	-0.255535	0.561132
