# Supplementary material for: Analysis of pattern overlaps and exact computation of P-values of pattern occurrences numbers: case of Hidden Markov Models
Source: Algorithms Mol Biol. 2014 Dec 16;9:25. doi: 10.1186/s13015-014-0025-1 (PMC4307674; doi:10.1186/s13015-014-0025-1)
Supplement: Additional file 7 — Comparison of SUFPREF and AHOPRO . Description of data: The file contains the details of comparison of running time and used space of the programs SufPref and AhoPro. The detailed description of the data is given in sheet “INFO” of the file. [file 13015_2014_25_MOESM7_ESM.xls]

## Sheet: Pattern INFO
Pattern H	Fraction(H)	|H|	|OV(H)|	|H*|	NAC	P-value			Pattern H	Fraction(H)	|H|	|OV(H)|	|H*|	NAC	P-value
PSSM(FOXA2, 9.63)	1e-05	169	14	57	468	2.18878e-27			Rand(12)	1e-05	168	165	168	1515	3.30821e-27
PSSM(FOXA2, 8.69)	3e-05	503	22	125	1123	9.95886e-22			Rand(12)	3e-05	503	499	503	4181	1.11919e-22
PSSM(FOXA2, 7.41)	0.0001	1682	49	395	3189	2.16307e-16			Rand(12)	0.0001	1678	1684	1677	12488	2.22356e-17
PSSM(FOXA2, 5.89)	0.0003	5045	157	1789	9070	3.96492e-12			Rand(12)	0.0003	5033	5018	5033	33519	1.10256e-12
PSSM(FOXA2, 4.01)	0.001	16835	488	8967	29297	2.09305e-07			Rand(12)	0.001	16777	16715	16777	97112	9.76991e-08
PSSM(FOXA2, 2.04)	0.003	50490	1417	35313	83016	0.00149459			Rand(12)	0.003	50331	49891	50331	251706	0.000991948
Pattern H	Fraction(H)	|H|	|OV(H)|	|H*|	NAC	P-value			Pattern H	Fraction(H)	|H|	|OV(H)|	|H*|	NAC	P-value
PSSM(E2F1, 9.18)	1e-05	2691	85	824	6581	1.91191e-27			Rand(14)	1e-05	2684	2653	2682	6581	3.84883e-27
PSSM(E2F1, 8.32)	3e-05	8126	151	2819	17941	1.13927e-22			Rand(14)	3e-05	8053	8039	8052	66916	1.45715e-22
PSSM(E2F1, 7.23)	0.0001	26916	379	10910	53546	2.96468e-17			Rand(14)	0.0001	26844	26710	26844	199895	2.18211e-17
PSSM(E2F1, 6.1)	0.0003	80720	892	37517	147931	2.02902e-12			Rand(14)	0.0003	80530	80799	80530	536268	1.05961e-12
PSSM(E2F1, 4.69)	0.001	269991	3348	154746	462374	2.36854e-07			Rand(14)	0.001	268436	267928	268436	1554101	9.55377e-08
PSSM(E2F1, 3.2)	0.003	806176	14976	598592	1317435	0.00175626			Rand(14)	0.003	805306	802712	805306	4028002	0.000978583
COLUMNS:
1. Pattern H: pattern description
Pattern PSSM(FOXA2,x) (PSSM(E2F1,x)): defined by PSSM for transcription factor FOXA2 (E2F1) of length 12 (14) and cut-off x;
The files with description of the PSSMs are given in [Additional file 9]
Rand(x): randomly generated pattern consisting of words of length x
2. Fraction(H): fraction of pattern words among of all words of the same length
3. |H|: number of words in the pattern
4. |OV(H)|: number of overlaps between pattern words
5. |H*|: number of equivalence classes of pattern words
6. NAC: number of nodes in Aho-Corasick trie
7. P-value: computed P-value; parameters are given in the list INFO

## Sheet: Time and Space
Pattern	Fraction(H)	|H|	|OV(H)|	Prob Distrib	Time			Space					Pattern	Fraction(H)	|H|	|OV(H)|	Prob Distrib	Time			Space
					SP	Aho	Aho/SP	SP	Aho	Aho/SP								SP	Aho	Aho/SP	SP	Aho	Aho/SP
PSSM(FOXA2, 9.63)	1e-05	169	14	Bernoulli	0.018	0.367	20.3889	0.435625	0.590625	1.35581			Rand(12)	1e-05	168	165	Bernoulli	0.086	1.169	13.593	0.548906	1.13359	2.06519
PSSM(FOXA2, 8.69)	3e-05	503	22	Bernoulli	0.028	0.896	32	0.498125	0.965625	1.93852			Rand(12)	3e-05	503	499	Bernoulli	0.272	3.352	12.3235	0.8575	2.52422	2.9437
PSSM(FOXA2, 7.41)	0.0001	1682	49	Bernoulli	0.069	2.597	37.6377	0.685625	1.87578	2.73587			Rand(12)	0.0001	1678	1684	Bernoulli	0.916	10.84	11.8341	1.83016	7.25469	3.96397
PSSM(FOXA2, 5.89)	0.0003	5045	157	Bernoulli	0.272	7.644	28.1029	1.20906	4.97344	4.11347			Rand(12)	0.0003	5033	5018	Bernoulli	2.774	33.69	12.1449	4.38484	18.8484	4.29854
PSSM(FOXA2, 4.01)	0.001	16835	488	Bernoulli	1.269	26.15	20.6068	3.01375	15.282	5.07077			Rand(12)	0.001	16777	16715	Bernoulli	12.058	117.351	9.73221	12.5997	54.868	4.35471
PSSM(FOXA2, 2.04)	0.003	50490	1417	Bernoulli	4.991	78.371	15.7025	7.75203	42.6102	5.49664			Rand(12)	0.003	50331	49891	Bernoulli	44.092	354.695	8.04443	33.9005	144.13	4.25155
PSSM(FOXA2, 9.63)	1e-05	169	14	Markov	0.025	0.378	15.12	0.470781	0.621875	1.32094			Rand(12)	1e-05	168	165	Markov	0.184	1.174	6.38043	0.646563	1.18047	1.82576
PSSM(FOXA2, 8.69)	3e-05	503	22	Markov	0.049	0.914	18.6531	0.525469	0.965625	1.83764			Rand(12)	3e-05	503	499	Markov	0.568	3.417	6.01585	1.06453	2.56328	2.4079
PSSM(FOXA2, 7.41)	0.0001	1682	49	Markov	0.114	2.637	23.1316	0.712969	1.90703	2.67478			Rand(12)	0.0001	1678	1684	Markov	1.962	10.997	5.60499	2.4825	7.26641	2.92705
PSSM(FOXA2, 5.89)	0.0003	5045	157	Markov	0.412	7.739	18.784	1.24031	5.01641	4.04447			Rand(12)	0.0003	5033	5018	Markov	5.957	34.072	5.71966	6.30281	18.8797	2.99544
PSSM(FOXA2, 4.01)	0.001	16835	488	Markov	1.772	26.498	14.9537	3.04109	15.3133	5.03545			Rand(12)	0.001	16777	16715	Markov	26.76	118.27	4.41966	19.0255	54.907	2.88598
PSSM(FOXA2, 2.04)	0.003	50490	1417	Markov	6.671	79.25	11.8798	8.63094	42.6453	4.94098			Rand(12)	0.003	50331	49891	Markov	90.814	355.82	3.91812	51.963	144.18	2.77467
Pattern	Fraction(H)	|H|	|OV(H)|	Prob Distrib	Time			Space					Pattern	Fraction(H)	|H|	|OV(H)|	Prob Distrib	Time			Space
					SP	Aho	Aho/SP	SP	Aho	Aho/SP								SP	Aho	Aho/SP	SP	Aho	Aho/SP
PSSM(E2F1, 9.18)	1e-05	2691	85	Bernoulli	0.13	5.334	41.0308	1.00203	3.74297	3.73538			Rand(14)	1e-05	2684	2653	Bernoulli	1.485	23.049	15.5212	2.99422	13.493	4.50634
PSSM(E2F1, 8.32)	3e-05	8126	151	Bernoulli	0.383	15.269	39.8668	1.99812	9.40703	4.70793			Rand(14)	3e-05	8053	8039	Bernoulli	4.859	71.732	14.7627	7.80281	36.7664	4.71194
PSSM(E2F1, 7.23)	0.0001	26916	379	Bernoulli	1.442	49.268	34.1664	5.13875	27.6609	5.38281			Rand(14)	0.0001	26844	26710	Bernoulli	23.825	262.809	11.0308	23.2755	110.497	4.74735
PSSM(E2F1, 6.1)	0.0003	80720	892	Bernoulli	5.243	142.025	27.0885	13.4473	75.8719	5.64215			Rand(14)	0.0003	80530	80799	Bernoulli	76.393	758.015	9.92257	64.7247	298.571	4.61294
PSSM(E2F1, 4.69)	0.001	269991	3348	Bernoulli	23.62	471.247	19.9512	40.8419	236.68	5.79504			Rand(14)	0.001	268436	267928	Bernoulli	263.34	2453.19	9.31567	196.15	875.524	4.46353
PSSM(E2F1, 3.2)	0.003	806176	14976	Bernoulli	118.304	1480.81	12.517	115.209	673.731	5.8479			Rand(14)	0.003	805306	802712	Bernoulli	816.652	6173.86	7.55997	539.326	2301.99	4.26828
PSSM(E2F1, 9.18)	1e-05	2691	85	Markov	0.189	5.435	28.7566	1.03719	3.74688	3.61253			Rand(14)	1e-05	2684	2653	Markov	3.13	23.365	7.46486	4.04109	13.532	3.34861
PSSM(E2F1, 8.32)	3e-05	8126	151	Markov	0.529	15.555	29.4045	2.04109	9.41875	4.61456			Rand(14)	3e-05	8053	8039	Markov	10.847	72.661	6.69872	10.7559	36.8055	3.42187
PSSM(E2F1, 7.23)	0.0001	26916	379	Markov	1.918	49.898	26.0156	5.22859	27.6883	5.29555			Rand(14)	0.0001	26844	26710	Markov	46.975	265.012	5.64155	33.1231	110.536	3.33712
PSSM(E2F1, 6.1)	0.0003	80720	892	Markov	6.288	143.81	22.8705	13.6231	75.9031	5.57164			Rand(14)	0.0003	80530	80799	Markov	153.749	806.418	5.24503	95.1153	298.61	3.13945
PSSM(E2F1, 4.69)	0.001	269991	3348	Markov	30.439	468.268	15.3838	41.4005	236.712	5.71761			Rand(14)	0.001	268436	267928	Markov	523.613	2441.21	4.66223	298.943	875.497	2.92864
PSSM(E2F1, 3.2)	0.003	806176	14976	Markov	133.463	1469.14	11.0078	117.182	673.766	5.74976			Rand(14)	0.003	805306	802712	Markov	1619.02	6096.21	3.76536	835.193	2302.03	2.75629
COLUMNS:
1. Pattern: pattern description
Pattern PSSM(FOXA2,x) (PSSM(E2F1,x)): defined by PSSM for transcription factor FOXA2 (E2F1) of length 12 (14) and cut-off x
The files with description of the PSSMs are given in [Additional file 9]
Rand(x): randomly generated pattern consisting of words of length x
2. Fraction(H): fraction of pattern words among of all words of the same length
3. |H|: number of words in the pattern
4. |OV(H)|: number of overlaps between pattern words
5. Prob Distrib: Probabilities model
6. Time: run-time of the programs SufPref (SP) and AhoPro (Aho); and ratio of run-time of AhoPro to run-time of SufPref
7. Space: sizes of used memory for the programs SufPref (SP) and AhoPro (Aho); and ratio of values for AhoPro to corresponding values for SufPref
Details of experiments are given in the file INFO
Memory is given in Mbytes, time - in seconds

## Sheet: INFO
Comparison of SufPref and AhoPro
I. Description of experiments
The experiments were performed to compare run-time and space of the programs SufPref and AhoPro work
II. Parameters of experiments
1. Text length: 1000
2. Number of occurences: 10
3. Probability models:
- Bernoulli model: 0.25 0.25 0.25 0.25
- Markov model of order 1: matrix 4X4, elements of the matrix =0.25
4. Patterns:
- Patterns described by matrices PSSM from HOCOMOCO corresponding to binding sites of lengths 12 and 14 for transcription factors FOXA2 and E2F1
- Patterns of lengths 12 and 14 randomly generated according to uniform probability model
Memory is given in Mbytes, time - in seconds
lll. Results of experiments:
The experiments show that for a majority of cases, SufPref faster than AhoPro by more than ten and five times for Bernoulli and Markov models respectively. Also it outperforms AhoPro in space.
IV. Resourсes:
The experiments were performed using a quad-core Intel Core i5 system running at 2.67 GHz (only one core used) with 8 GB RAM and dual-disk stripped swap partition. Both programs AhoPro and SufPref were compiled using the GCC 4.5 tool chain for the 64-bit Linux target. To measure running time and maximum sizes of memory during the program's runs we used POSIX's \getrusage()" function twice: before…
