# Supplementary material for: Analysis of pattern overlaps and exact computation of P-values of pattern occurrences numbers: case of Hidden Markov Models
Source: Algorithms Mol Biol. 2014 Dec 16;9:25. doi: 10.1186/s13015-014-0025-1 (PMC4307674; doi:10.1186/s13015-014-0025-1)
Supplement: Additional file 8 — Accuracies of TFBS prediction methods. Description of data: The file contains the details of comparison of methods for TFBS prediction based on P-values and on number of occurrences. The detailed description of the data is given in sheet “INFO” of the file. [file 13015_2014_25_MOESM8_ESM.xls]

## Sheet: pos
Seq	Sig_Val	Noccur	MinScore	Len	Bernoulli	Markov1	Markov2	HMM3	HMM4
2	339.47	5	5.925879	327	1.68542e-05	1.92639e-05	2.62828e-05	1.49368e-05	4.07445e-05
4	328.741	2	7.395232	361	0.026744	0.0241735	0.02919	0.0279557	0.0268669			This file contains computed P-values for ENCODE regions, see the file INFO for the details
5	317.204	2	6.6210704	328	0.0575547	0.0556533	0.0580409	0.0573514	0.0613826
8	313.586	4	6.633547	393	0.000949553	0.000838312	0.000966605	0.000932582	0.00127308			COLUMNS:
9	312.402	5	6.4366355	313	4.21397e-05	3.81078e-05	6.21617e-05	8.23913e-05	0.000120639			1. Seq - index numbers of the ENCODE regions in the TOP-1000 list (regions are sorted by Signal value in decreasing order)
10	312.091	2	7.9191895	315	0.0094224	0.00943067	0.0103852	0.0103423	0.0109231			2. Sig Val - Signal values of the regions
11	311.87	9	6.6018186	368	9.20989e-14	4.37888e-14	3.62613e-14	9.88604e-14	4.1205e-10			Let H be the pattern consisting of all words exceeding the cut-off 5.89 (about 0.0003 of all 12-mers) and their reverse-complemented words.
13	308.045	2	9.482594	297	9.82559e-05	0.000106548	0.000130643	0.000202881	0.000280487			3. Noccur - numbers of occurrences of H in the regions
15	304.693	3	6.1191483	392	0.0271474	0.0249076	0.0260669	0.024567	0.0273172			4. MinScore - minimal PSSM scores among scores of the pattern words found in the regions
17	304.157	1	8.114021	373	0.096884	0.100159	0.116477	0.129815	0.137532			5. Len - the lengths of the regions
18	303.893	4	6.435028	389	0.000445528	0.000539979	0.000887792	0.00168162	0.00154518			6. Bernoulli, Markov1, Markov2, HMM3, HMM4 - computed P-values for models: Bernoulli models, Markov models of orders 1 and 2, HMM with 3 and 4 states
20	300.881	4	6.6768875	324	2.90138e-05	4.12643e-05	7.60214e-05	0.000676031	0.000592909
21	299.512	1	8.956642	353	0.046743	0.0476827	0.0462701	0.0477968	0.046833
23	297.585	2	6.6400213	289	0.0218089	0.0195962	0.0172189	0.017712	0.0204295
25	297.033	4	6.0783544	348	0.000333918	0.000386823	0.00051068	0.000325872	0.0014822
26	296.988	2	6.7003117	379	0.0224053	0.0190845	0.0193115	0.0209337	0.0237944
27	296.813	3	5.974803	342	0.0193736	0.0157904	0.0177516	0.0175056	0.0189507
29	295.844	2	7.5961394	309	0.0100524	0.00878713	0.0100988	0.00969713	0.0151718
30	295.079	5	6.1437545	321	8.71081e-07	1.15188e-06	1.49586e-06	1.11745e-06	4.78847e-06
31	294.571	2	8.443713	333	0.002553	0.00259107	0.00290266	0.00342977	0.00415747
32	294.288	3	6.8736563	358	0.00190798	0.00222989	0.00420202	0.00540114	0.00455639
33	294.215	3	6.447349	354	0.00184161	0.00202386	0.00216887	0.00164474	0.003645
34	293.949	4	6.40028	328	4.37734e-05	4.235e-05	5.00223e-05	2.88575e-05	4.35545e-05
35	292.739	6	6.444285	396	4.88235e-06	3.14576e-06	5.60199e-06	3.24796e-06	4.48597e-06
36	290.616	4	6.3994317	305	0.000947842	0.00120075	0.00171366	0.00279781	0.00167811
38	288.736	4	5.9477715	382	0.00556634	0.00532173	0.00604574	0.00618969	0.00791839
39	288.638	1	8.003033	356	0.0930043	0.105613	0.110906	0.149631	0.207955
40	287.354	3	7.140243	369	0.00147935	0.00169505	0.00236366	0.00158134	0.00344561
41	286.063	4	6.349519	369	0.00496333	0.0062777	0.0057593	0.00576173	0.00537388
42	285.846	3	6.3661118	382	0.00323484	0.00281236	0.00349818	0.00460337	0.00693902
43	285.78	3	6.6443534	306	0.00343605	0.00346622	0.00361344	0.00318019	0.0043745
44	284.79	2	5.8980103	395	0.0802806	0.0844302	0.0959887	0.103751	0.111693
46	283.358	2	6.3328795	342	0.0301474	0.0327404	0.0351959	0.0313743	0.0474027
48	283.139	3	6.8424873	348	0.00173405	0.00177845	0.00236315	0.00817836	0.0052897
49	283.034	1	8.696445	296	0.0525306	0.0513496	0.0556074	0.0654847	0.0705869
51	282.632	2	10.013793	306	2.81806e-05	3.53983e-05	3.60615e-05	3.68527e-05	4.16655e-05
52	282.567	2	7.3525667	340	0.0097787	0.011557	0.0125662	0.0126402	0.0148098
53	281.86	8	6.4443808	332	8.8493e-10	6.54851e-10	2.7234e-09	1.079e-07	7.8269e-08
54	281.141	3	5.974803	362	0.0017971	0.00159636	0.00199033	0.00183096	0.00309477
57	280.414	6	6.5675015	392	2.57189e-05	2.79754e-05	3.13437e-05	2.74354e-05	3.83708e-05
58	279.512	2	8.106902	301	0.0014277	0.0014441	0.00183086	0.00195319	0.00233389
60	279.035	4	6.8769784	347	6.23543e-05	5.69911e-05	6.29326e-05	5.53794e-05	7.5319e-05
61	278.872	1	9.629454	299	0.0148611	0.0132844	0.0137827	0.0154836	0.0172921
62	278.32	2	7.925304	323	0.00106185	0.00119382	0.00150821	0.00680921	0.00518323
63	277.443	2	7.9751124	283	0.000227482	0.000203113	0.000185219	0.000221611	0.000355165
64	277.349	1	8.532788	365	0.019562	0.0211783	0.0263955	0.0469099	0.0319208
65	276.925	1	6.5450306	274	0.0749194	0.0819589	0.0922382	0.075084	0.098241
66	276.827	2	7.8209233	394	0.00490996	0.00487528	0.00564002	0.0135623	0.0103599
67	276.608	1	9.619748	396	0.0175781	0.0233107	0.0229015	0.0409579	0.0356637
68	276.105	1	11.150459	277	0.000307498	0.000258966	0.000260549	0.000314733	0.00030539
69	275.895	2	7.365751	355	0.0204574	0.0201931	0.0232541	0.0243256	0.0234635
71	275.47	2	8.307782	310	0.00141457	0.0012829	0.00143271	0.00129858	0.00246679
74	274.996	2	5.933778	349	0.0712184	0.0752656	0.0862508	0.0938607	0.116038
75	274.784	2	7.9624205	305	0.000327571	0.000338138	0.000582134	0.00287677	0.00724548
76	274.626	1	11.29927	407	0.000802719	0.000867678	0.000711839	0.000849199	0.000904043
77	274.324	4	6.3620687	345	0.000443966	0.000385791	0.000713219	0.00609514	0.00311151
80	273.381	5	6.4806685	329	9.16146e-05	6.93147e-05	9.3495e-05	0.000151136	0.00023645
81	273.253	3	8.264426	285	1.94195e-05	2.29833e-05	2.81994e-05	0.000182137	0.000141852
82	272.949	4	6.381438	303	0.00026907	0.000269255	0.000296168	0.000284894	0.000397737
84	271.982	6	6.403645	352	1.97987e-05	1.68554e-05	2.01903e-05	4.09621e-05	4.60473e-05
86	271.23	3	7.052766	408	0.00578921	0.00562737	0.00660446	0.00750098	0.00884164
87	271.001	4	6.530633	310	0.000240767	0.000170261	0.000305716	0.000254993	0.000369849
89	269.982	2	7.312434	296	0.009008	0.0107031	0.0124398	0.0220091	0.0276254
90	269.558	3	5.980903	312	0.0217219	0.0207758	0.0247631	0.0288295	0.0303468
91	269.4	3	6.9058833	302	0.000784125	0.000879944	0.00109797	0.00379896	0.00288552
92	269.398	4	6.7829432	313	0.00015651	0.000123322	0.000165933	0.000121731	0.000186513
94	268.68	3	6.456546	356	0.00468222	0.00397784	0.00588223	0.00468787	0.00690862
95	268.577	2	8.278753	266	0.00333701	0.00386651	0.00429887	0.0050046	0.00428601
96	268.307	3	8.482661	350	0.000117602	0.000128535	0.000164187	0.000154189	0.000179096
97	267.395	3	6.135727	398	0.0305163	0.0327267	0.0334639	0.0305345	0.038369
98	267.276	1	7.563047	391	0.115855	0.117374	0.130499	0.111142	0.165819
100	267.151	4	7.2507973	378	4.08961e-05	3.23265e-05	3.73195e-05	6.2687e-05	0.000327323
101	266.903	1	8.384177	339	0.0559367	0.0557968	0.0734135	0.0967808	0.0923893
102	266.235	4	7.008794	401	0.000839103	0.000660419	0.00088494	0.000907345	0.000832803
103	266.138	2	7.7699194	302	0.00409142	0.0044444	0.00566343	0.0130573	0.0128784
104	265.42	3	7.0645947	263	0.00026553	0.000273109	0.000396089	0.000379674	0.000631897
105	265.154	2	9.310061	293	0.000183495	0.000180235	0.000206854	0.000204702	0.000242236
106	264.729	3	6.6035533	370	0.0114149	0.00880476	0.00943304	0.0113124	0.0105571
107	264.382	4	6.249896	341	0.000641329	0.000578409	0.000860394	0.0016472	0.00145045
108	264.367	4	6.323686	406	3.57729e-05	4.00413e-05	4.24927e-05	0.000106819	0.000610597
109	263.817	3	8.12334	322	0.000927971	0.000888609	0.00114455	0.00131604	0.00163975
110	263.472	2	6.7748003	322	0.0234264	0.0242876	0.0264625	0.0218893	0.0320402
111	263.343	1	9.740889	395	0.00707415	0.00740095	0.00759608	0.0109535	0.0134421
112	263.247	2	9.094479	315	0.000177467	0.000193249	0.000253527	0.000230513	0.000296414
113	263.203	4	7.0638905	298	1.50226e-05	1.68066e-05	1.23016e-05	1.33999e-05	1.70663e-05
114	262.932	1	10.586068	323	0.0029452	0.0029133	0.00293659	0.00316763	0.00287057
115	262.915	2	7.93143	305	0.000823499	0.000915886	0.000885147	0.00101784	0.00164598
116	262.665	3	8.030913	354	0.00018237	0.000173094	0.000257201	0.000304013	0.00077545
117	262.418	1	8.646875	292	0.0484217	0.0497308	0.0514692	0.0519433	0.0528029
118	262.345	2	6.234623	274	0.0644876	0.0661085	0.0722242	0.0692384	0.0621852
119	262.261	5	6.189009	325	0.000175719	0.000178541	0.00025556	0.000272084	0.000316696
120	262.133	2	6.6406655	362	0.032575	0.0373252	0.0421427	0.044164	0.0434437
121	262.077	4	6.7626576	358	0.000421433	0.000407649	0.00052872	0.0021824	0.000974607
122	262.067	3	7.017962	326	0.00338596	0.00297292	0.00254351	0.00296367	0.0028452
124	261.323	2	7.646053	280	0.000814289	0.0010804	0.000734218	0.00600254	0.00356652
125	261.242	2	7.9552298	297	0.00319388	0.00316176	0.00331415	0.00321087	0.00595095
126	261.117	3	6.7745714	376	0.00280513	0.00215478	0.00340606	0.00360468	0.00413473
127	260.423	3	7.7946267	362	4.95109e-05	3.94979e-05	5.50872e-05	4.08561e-05	7.91093e-05
130	259.82	4	6.0218596	332	0.00102014	0.00112409	0.00160626	0.00170626	0.00467239
132	259.451	3	6.6108565	298	0.000224877	0.000199011	0.000197618	0.000140082	0.000256383
133	259.191	1	9.282991	307	0.0227125	0.0211514	0.0226241	0.0251906	0.0257167
134	259.12	1	6.140428	299	0.204704	0.198498	0.211364	0.270324	0.292906
135	258.936	2	6.6287074	295	0.0521181	0.0532718	0.0544923	0.0484646	0.0770833
137	258.669	2	7.043117	328	0.0144758	0.0164723	0.0182925	0.0221164	0.0281027
138	258.525	1	8.8943815	305	0.0143868	0.0144079	0.0152465	0.0160934	0.0216015
140	257.77	3	7.943691	292	7.70039e-05	8.3108e-05	0.000111718	0.000471806	0.000569719
142	257.393	2	7.2055283	313	0.00147131	0.00130633	0.00134708	0.00115901	0.00244567
144	257.296	2	6.3370876	294	0.0407116	0.0533293	0.0632528	0.0735392	0.0910164
145	257.009	1	6.814816	362	0.155941	0.171748	0.181519	0.174009	0.208813
147	256.521	1	11.307795	301	0.000593584	0.000647753	0.000514042	0.000589603	0.000655527
148	256.339	2	8.690151	329	0.000706917	0.000705307	0.000832672	0.000773789	0.00131273
149	256.043	3	6.931393	303	0.000156559	0.000166052	0.000209898	0.000313139	0.000678275
150	256.015	2	8.482661	291	0.00105407	0.0011546	0.00127322	0.00123105	0.0017428
151	255.852	2	6.386346	313	0.0432106	0.0446304	0.0532654	0.0482556	0.0507162
152	255.505	4	6.7417436	275	0.000359789	0.000389702	0.00046161	0.000355801	0.000446485
153	255.395	2	6.6677117	359	0.0132687	0.012424	0.0124847	0.0140132	0.0164664
154	255.052	2	9.636573	264	3.12334e-05	3.01627e-05	3.4021e-05	4.61257e-05	5.42868e-05
155	254.565	3	6.5111547	407	0.00218809	0.00201136	0.002267	0.00222259	0.002339
156	254.54	1	10.034605	250	0.00871749	0.00963173	0.00944457	0.0105483	0.00904419
157	254.285	1	8.918201	363	0.0269769	0.0291507	0.0337586	0.0457504	0.0430106
158	254.08	4	6.024196	366	2.82722e-05	3.68912e-05	7.18257e-05	0.000566195	0.000427095
159	253.959	3	7.5661044	280	0.000349726	0.00038244	0.000479109	0.0031854	0.00303697
161	253.869	2	9.254988	304	0.000134398	0.000146431	0.0001908	0.000175896	0.000298258
163	253.767	2	6.2181067	276	0.0367395	0.0346184	0.0368316	0.044089	0.0536028
164	253.764	1	9.774408	288	0.00739963	0.00765102	0.0102278	0.0169581	0.0155481
165	253.762	2	6.8218994	330	0.0214324	0.0249495	0.0328141	0.0298023	0.0397166
166	253.758	2	6.331912	373	0.0520918	0.0573558	0.0569221	0.059144	0.0586964
167	253.726	1	10.636125	349	0.00239261	0.00249411	0.00200574	0.0026257	0.00258506
168	253.706	2	8.221824	375	0.0025847	0.00272706	0.00321392	0.00521541	0.00778757
169	253.512	2	6.452102	279	0.0228663	0.0272406	0.0311371	0.0544708	0.0767318
170	253.45	4	6.9721932	305	6.15872e-06	4.57726e-06	8.38672e-06	1.2454e-05	1.55172e-05
171	253.367	2	7.224564	308	0.00478803	0.00606742	0.00750552	0.0171474	0.0188022
172	253.254	3	5.9101267	301	0.00641413	0.0065048	0.00652889	0.00661218	0.00745705
173	253.041	2	6.291112	349	0.0181295	0.0212586	0.0238594	0.0458596	0.049137
176	252.72	2	8.997497	327	0.000410992	0.000548803	0.000592803	0.00047354	0.000585687
179	252.21	3	6.838995	397	0.00358857	0.00328535	0.00423135	0.0048693	0.00708733
180	252.059	2	8.653064	258	0.000641559	0.00065657	0.000769759	0.000797446	0.00101851
181	252.052	2	7.022305	323	0.00522756	0.00511336	0.00631847	0.00460489	0.01261
182	252.045	2	7.9910455	377	0.00537664	0.0058733	0.00627929	0.00816879	0.00816019
183	251.969	2	8.158081	287	0.00154891	0.00193898	0.00237431	0.00229358	0.00307006
184	251.565	1	6.0416894	293	0.183945	0.180931	0.184607	0.182154	0.185168
185	251.266	3	7.2007904	369	0.000182527	0.00019722	0.00027911	0.00126873	0.00241236
187	251.099	1	9.636572	269	0.0112475	0.0108031	0.0106192	0.012156	0.0104392
188	251.08	3	6.556353	322	0.00118483	0.00105003	0.00130074	0.00102402	0.00119412
189	251.078	1	11.196072	277	0.000468225	0.000580221	0.00045487	0.00053928	0.00070737
190	251.025	2	6.4708147	273	0.0372376	0.0362078	0.0400906	0.0440044	0.0667037
192	250.864	2	8.689811	263	0.000468493	0.00058137	0.000766018	0.000873928	0.00261178
193	250.852	2	6.512468	412	0.0963533	0.0911754	0.115829	0.10474	0.121935
195	250.761	3	5.9573	318	0.00796837	0.00735137	0.00957244	0.00846897	0.00906841
196	250.621	2	9.533454	326	4.67415e-05	5.95571e-05	7.5702e-05	0.0001492	0.000212085
197	250.616	2	7.613825	272	0.00545461	0.00666672	0.00872491	0.0204181	0.01526
198	250.592	1	9.072261	319	0.0194547	0.019731	0.0214766	0.0214646	0.0257192
199	250.564	2	6.2685294	356	0.0321234	0.0347122	0.0370208	0.0392397	0.043402
200	250.275	2	5.9918056	353	0.00855908	0.00851936	0.00975887	0.00930169	0.0194794
201	250.271	2	6.218472	273	0.0227767	0.0235568	0.0285084	0.0220316	0.0291558
202	250.222	4	6.134882	357	0.00271406	0.00289	0.00354175	0.00410156	0.00402307
203	250.215	2	6.6008773	303	0.04753	0.0483298	0.0498761	0.0523615	0.0566905
204	249.986	1	10.013793	254	0.00476467	0.00478889	0.00455031	0.00491331	0.00668941
205	249.978	3	5.9922934	283	0.0113452	0.0114726	0.0146264	0.0134776	0.0203168
207	249.728	3	6.9100194	280	0.000475154	0.000384097	0.000325955	0.000435786	0.0016413
209	249.486	2	9.158933	346	0.000353193	0.000394639	0.000427002	0.000439783	0.000465853
210	249.214	1	6.368853	314	0.182016	0.188393	0.20902	0.210013	0.249387
212	249.104	2	6.927324	268	0.0138057	0.0118843	0.0131896	0.0138618	0.0176654
213	249.01	3	7.2408433	360	0.000289124	0.000284044	0.000445392	0.00279662	0.00249046
214	248.979	3	6.138173	331	0.00103728	0.000804534	0.000995809	0.00096298	0.00334395
215	248.873	2	7.94369	282	0.000799016	0.00100864	0.00132288	0.00581985	0.00730724
216	248.863	3	5.987198	268	0.00625611	0.00658456	0.00810081	0.00697069	0.00798378
217	248.69	2	7.9149013	287	0.00319909	0.00382429	0.00372916	0.00483893	0.0075554
218	248.66	3	6.479235	362	0.00174707	0.00192894	0.002115	0.0018731	0.00235597
219	248.644	2	7.1586847	303	0.000412387	0.000583076	0.000512889	0.000509797	0.00146353
220	248.548	3	6.087789	283	0.00586748	0.00496291	0.00534773	0.00487577	0.00619076
221	248.428	1	10.669315	279	0.00137449	0.00166062	0.0016157	0.00155441	0.00205133
222	248.416	1	9.333782	362	0.013287	0.0144965	0.0164628	0.0156752	0.0199495
223	248.279	1	7.0289683	329	0.0389967	0.0446381	0.0490858	0.0472751	0.0527494
224	248.23	1	7.7066708	263	0.0402621	0.0453237	0.0440499	0.0493862	0.0615171
225	248.018	3	6.1173887	332	0.0031354	0.00403081	0.00579663	0.00958501	0.0185862
226	247.976	3	6.7074165	314	0.00674987	0.00666899	0.00899855	0.0105302	0.0099469
227	247.961	4	6.6379905	347	0.000754414	0.000621644	0.000913926	0.000883192	0.00113989
228	247.817	3	6.0050397	263	0.00172396	0.00153412	0.00219558	0.00176831	0.00331642
229	247.799	4	7.596139	389	1.48245e-06	1.97688e-06	3.39876e-06	1.12045e-06	1.79646e-06
230	247.553	2	8.530088	279	1.40156e-05	1.87471e-05	2.35034e-05	2.91726e-05	5.78572e-05
231	247.538	1	7.1197324	257	0.0772985	0.0804431	0.0856392	0.118197	0.127726
233	246.904	1	10.664558	259	0.000255414	0.000179379	0.000135522	0.000177559	0.000255146
234	246.81	2	8.844918	283	5.05082e-05	4.6704e-05	5.87316e-05	7.87068e-05	0.000224263
235	246.729	4	7.036059	313	4.40399e-05	3.58467e-05	5.12195e-05	4.22005e-05	6.21025e-05
236	246.668	2	8.000068	316	0.000946967	0.00103364	0.00124917	0.00151855	0.00277369
237	246.495	1	9.0650625	278	0.00342634	0.00377043	0.00662639	0.0164025	0.0177936
238	246.466	1	10.734878	258	0.00176545	0.00192972	0.00194323	0.00207856	0.00208307
239	246.446	3	7.4068794	309	0.00130138	0.00130009	0.00173018	0.00221786	0.00300897
240	246.362	2	6.2284603	300	0.00910499	0.00917261	0.00889907	0.0100738	0.0212463
242	246.046	1	6.00483	293	0.152599	0.148358	0.154951	0.149738	0.15253
244	245.906	1	6.9649076	305	0.120883	0.126175	0.123217	0.121759	0.135162
245	245.851	2	7.0333834	333	0.0161451	0.0196742	0.0281571	0.0206281	0.0230409
246	245.586	1	8.668473	270	0.0444798	0.0441866	0.0512993	0.0503095	0.0546282
247	245.49	2	7.6222	273	0.00567189	0.00526675	0.00516956	0.00627908	0.00712058
249	245.43	2	6.117754	412	0.0754526	0.0831245	0.0885902	0.0972028	0.110732
250	245.188	2	6.102101	293	0.098752	0.0979816	0.12102	0.115181	0.118994
251	245.081	2	6.992887	310	0.00721997	0.0077347	0.0109782	0.023245	0.0246428
252	244.623	2	5.9580407	315	0.104363	0.111577	0.119305	0.120548	0.118622
253	244.539	3	6.4535203	360	0.00746679	0.00635126	0.00686423	0.00654002	0.00806952
254	244.289	2	6.594138	304	0.0229325	0.023785	0.0245092	0.0283336	0.0344167
255	244.175	3	6.0783486	278	9.55691e-05	8.4064e-05	8.13123e-05	7.62375e-05	6.67776e-05
257	244.143	3	7.191762	298	0.000133922	0.000142946	0.000144546	0.000691399	0.000646051
258	243.964	1	10.697791	257	0.00163706	0.00176839	0.00142581	0.00218258	0.0024252
259	243.887	4	6.258907	381	4.23779e-05	3.11778e-05	2.40044e-05	1.98554e-05	1.95001e-05
260	243.674	1	8.066573	301	0.0854728	0.0981847	0.104855	0.0999014	0.105253
261	243.625	3	6.9273243	412	0.00932322	0.0088821	0.011958	0.0105647	0.014998
263	243.263	1	6.154597	291	0.284517	0.293327	0.295524	0.3688	0.373996
264	243.237	3	7.0087934	353	0.000659408	0.000524749	0.00066344	0.000663736	0.000571895
265	243.127	2	7.5734262	252	0.00880907	0.00776876	0.00935672	0.00959931	0.0113255
266	242.768	1	6.765544	276	0.199205	0.216612	0.224865	0.218175	0.227121
267	242.744	1	7.4664426	271	0.0823744	0.0841353	0.0929451	0.115529	0.105102
268	242.646	1	8.179609	282	0.0333216	0.0389146	0.0440812	0.0575637	0.0672471
269	242.617	3	6.4559345	270	0.00552546	0.00441002	0.0051327	0.0073038	0.00668766
270	242.49	3	7.9661875	387	2.18424e-05	1.71212e-05	2.01363e-05	1.70982e-05	3.76113e-05
271	242.488	4	6.473078	358	0.000442533	0.000260476	0.000296097	0.000259936	0.000404325
272	242.334	8	6.7198253	386	4.33931e-09	2.8384e-09	4.95376e-09	8.78988e-09	1.28331e-08
274	242.23	2	6.3967557	363	0.0554132	0.0491066	0.0575031	0.061498	0.0601294
275	242.02	3	6.1551547	304	0.00595165	0.00598161	0.00805361	0.00723373	0.00756316
276	241.814	2	6.235297	336	0.0574583	0.060451	0.0677819	0.0660095	0.0705804
277	241.597	1	11.200515	259	0.000353839	0.000369935	0.000285413	0.000353107	0.000314103
278	241.592	2	6.0820827	263	0.0731367	0.0707518	0.0809946	0.0804271	0.0853562
279	241.445	3	6.765544	380	0.00494336	0.00476624	0.00588774	0.00946729	0.00910483
280	241.444	2	8.594807	363	0.0012211	0.00132504	0.0014654	0.0035367	0.00469131
281	241.364	3	6.207043	352	0.000846976	0.000784627	0.00110773	0.00204735	0.00313158
282	241.347	1	9.768194	259	0.00764495	0.00843428	0.00878127	0.00778442	0.00842412
283	241.242	1	7.557135	296	0.0214164	0.0229774	0.0235693	0.0244128	0.0211599
284	241.238	3	6.1471443	276	0.00767981	0.00730242	0.00933282	0.0100955	0.0149286
285	241.16	3	6.682145	276	0.000517745	0.000506031	0.000648211	0.00276779	0.00233242
286	241.13	1	10.0716915	295	0.00638892	0.00635724	0.00685451	0.00752322	0.00872888
287	241.084	3	7.9897738	339	0.000270376	0.000306312	0.00043265	0.000371148	0.000636594
288	241.077	2	6.582766	365	0.0248345	0.023684	0.0282703	0.0256824	0.0433172
289	241.008	1	7.1566	345	0.183248	0.193551	0.209187	0.251833	0.219599
290	240.936	2	7.661514	317	0.00685529	0.00869518	0.00999839	0.0124396	0.0171254
291	240.93	2	6.888225	362	0.0200584	0.0228629	0.0222421	0.0190391	0.0303139
293	240.809	2	8.09632	294	0.0043894	0.00422841	0.00441477	0.00466707	0.0053744
294	240.468	4	6.253064	374	6.34794e-05	6.4492e-05	8.44314e-05	8.87099e-05	0.000169137
295	240.326	3	7.245883	310	0.00341728	0.00303519	0.00382571	0.0037326	0.00526878
296	240.299	2	6.3069787	262	0.0189739	0.0213424	0.0287208	0.0444575	0.0427251
297	240.221	1	7.7408905	245	0.0785648	0.0765406	0.0801506	0.0775467	0.0970974
298	240.072	1	9.7876215	245	0.00428199	0.00426514	0.0048256	0.00576588	0.006048
299	239.968	3	5.946763	290	0.00324924	0.00426334	0.00538473	0.00806046	0.011373
300	239.805	2	7.6475487	300	0.00936168	0.00940976	0.0120622	0.0153376	0.0201789
301	239.567	3	6.242684	326	0.00150838	0.00180011	0.00254477	0.00170884	0.00247335
302	239.543	3	7.0612144	304	0.00074352	0.000568005	0.000823821	0.000644226	0.00213606
303	239.525	2	7.866902	269	0.000299586	0.000376794	0.000490505	0.000309784	0.00107545
304	239.458	2	7.134029	272	0.00503651	0.00596532	0.00808073	0.00817244	0.0143922
305	239.416	3	9.106176	412	1.3094e-06	2.04101e-06	2.75119e-06	3.10964e-06	2.90025e-06
306	239.257	3	6.385703	337	0.00420534	0.00415819	0.00520375	0.00614474	0.00700738
309	238.918	2	9.144536	263	0.000237167	0.000246671	0.000277344	0.000464071	0.000409064
310	238.901	1	6.8772674	379	0.25248	0.255154	0.27742	0.332377	0.309034
311	238.889	3	8.483162	276	0.000116143	0.000143337	0.000199154	0.000157829	0.000136806
312	238.88	2	8.343298	376	0.00188845	0.00273885	0.00348945	0.00443947	0.00732378
313	238.878	1	7.9523215	327	0.125832	0.122871	0.13203	0.133533	0.139488
314	238.612	1	9.325256	267	0.0139336	0.0134805	0.0152261	0.0156938	0.018083
315	238.477	2	6.456546	322	0.0544756	0.0548971	0.0577089	0.0594719	0.0652527
317	238.455	2	7.484861	323	0.00481333	0.00548217	0.00576906	0.0181703	0.0227629
318	238.391	1	10.818931	265	0.000549602	0.000552312	0.00051572	0.00083068	0.00071528
319	238.336	1	10.100167	260	0.00105735	0.00114973	0.00129532	0.0012765	0.00147687
321	238.227	2	7.685856	263	0.0008855	0.00102947	0.00118144	0.00954705	0.00671728
322	238.134	1	8.207313	333	0.0687001	0.072705	0.0811455	0.123817	0.109951
323	238.071	1	9.790402	253	0.00602896	0.00575981	0.00583695	0.00670009	0.00764741
324	238.031	2	9.404102	332	0.000591672	0.000626148	0.000683521	0.000710324	0.000685975
326	237.985	1	6.389125	256	0.112171	0.113331	0.121373	0.169984	0.0807953
327	237.945	2	7.613174	347	0.00314545	0.00309064	0.00377364	0.00409778	0.00681159
329	237.808	1	7.8193407	283	0.0332644	0.0320505	0.0360636	0.034093	0.0519979
331	237.713	1	7.333603	295	0.108663	0.118284	0.119842	0.134819	0.159591
333	237.539	1	7.620295	271	0.068945	0.0691652	0.0742951	0.068033	0.0752868
334	237.507	1	9.071084	340	0.0523776	0.0534145	0.0553743	0.0545726	0.0545274
335	237.498	1	5.9304266	352	0.396825	0.380905	0.399386	0.422469	0.417468
336	237.328	2	5.960796	397	0.0239619	0.0209614	0.0156026	0.0239326	0.0209459
338	237.186	3	8.632277	266	1.81558e-05	1.49311e-05	2.19816e-05	1.96267e-05	2.98269e-05
339	237.034	1	10.7348795	259	0.00151069	0.00196572	0.00187718	0.00198039	0.00216404
340	236.955	3	7.995624	360	0.000185421	0.000175077	0.00028126	0.000193236	0.000406484
341	236.644	1	7.502102	270	0.169235	0.179079	0.182587	0.179069	0.18153
343	236.579	1	8.16664	334	0.0371053	0.0335336	0.0380418	0.0341676	0.0361271
344	236.479	2	6.588283	352	0.00853997	0.0100646	0.0114345	0.0126748	0.024994
345	236.459	2	6.4443803	263	0.00267906	0.00317766	0.00329485	0.00574479	0.0156253
346	236.399	3	8.1261835	338	3.91528e-06	4.59769e-06	5.17708e-06	0.000149494	0.000118597
347	236.344	4	7.9751124	309	5.54247e-05	6.27595e-05	7.43288e-05	6.64768e-05	7.92293e-05
348	236.26	1	10.388025	265	0.00187446	0.0018127	0.0019651	0.00180933	0.00251708
349	236.166	2	6.2887707	342	0.0342678	0.0298014	0.0322993	0.0349906	0.037917
350	235.882	1	6.087789	304	0.282607	0.282502	0.285928	0.294037	0.282141
351	235.582	2	6.770632	407	0.00563332	0.00560135	0.00545673	0.00472513	0.00583939
352	235.506	1	9.156523	320	0.0408886	0.0448679	0.0460713	0.0475556	0.0512171
354	235.229	3	7.843507	246	0.000312663	0.000315039	0.00035781	0.000348032	0.000443822
355	235.089	3	5.9524174	263	0.00168559	0.00204706	0.00235178	0.00267968	0.00590273
356	235.077	2	6.7634683	310	0.00192684	0.00188405	0.00283084	0.00788548	0.00597744
357	234.99	2	7.3404007	258	0.00225917	0.00225206	0.00255988	0.00283699	0.00655718
358	234.961	2	7.007142	259	0.00321486	0.0034352	0.00336112	0.00403949	0.00407028
360	234.533	1	6.34575	302	0.132911	0.140153	0.15692	0.214372	0.203881
361	234.524	4	6.9867487	283	4.87809e-05	4.25609e-05	4.64177e-05	4.65293e-05	0.00011217
362	234.38	1	6.7283497	270	0.161458	0.166611	0.167902	0.185581	0.217777
363	234.302	1	9.0154915	302	0.0202042	0.0210428	0.021072	0.0215346	0.0262547
364	234.199	1	9.474872	302	0.0170003	0.0175088	0.0170226	0.0196316	0.0190547
365	234.18	4	6.6347284	398	0.000135696	0.000101442	0.000132457	0.000108792	0.000241264
366	234.178	3	8.05552	296	3.0877e-05	2.46496e-05	2.69632e-05	2.77223e-05	5.12637e-05
367	234.106	1	7.6222	351	0.0366411	0.041147	0.0473765	0.0550775	0.0604977
368	234.077	4	6.0223827	398	0.00550936	0.00653278	0.00677627	0.00632285	0.00818714
369	233.946	2	7.046281	392	0.0404357	0.0433852	0.0588798	0.0554287	0.0697756
370	233.833	1	9.358439	372	0.0226886	0.0217691	0.023967	0.0236118	0.0260452
371	233.696	3	7.0944467	312	0.00230975	0.00240368	0.00257356	0.00259272	0.00217915
373	233.666	3	6.376625	268	0.00373534	0.00362976	0.00413507	0.00450359	0.00468046
374	233.516	3	6.983327	403	0.000153786	0.000229767	0.000243269	0.000669381	0.00131316
375	233.373	2	6.5672126	299	0.0118566	0.0143523	0.0156091	0.0165347	0.0229683
376	233.339	2	8.723727	367	0.000704166	0.000834886	0.0011331	0.000995472	0.00329097
377	233.312	4	6.480577	330	0.000514029	0.000526576	0.000546389	0.00044627	0.00052951
379	233.277	2	7.0633097	363	0.0349797	0.0384331	0.0419236	0.0698849	0.0749023
380	233.261	4	6.210143	337	5.63041e-06	5.27907e-06	7.99496e-06	4.34377e-06	1.07674e-05
381	233.172	3	6.4170194	319	0.000487249	0.000470877	0.000645799	0.000506326	0.00268764
382	233.1	2	8.693864	239	0.000516048	0.000383584	0.000448022	0.000515227	0.00132426
383	232.986	1	9.174283	246	0.00908519	0.00736829	0.00804832	0.00749078	0.010796
384	232.941	2	6.4708147	326	0.00352629	0.00325595	0.0031717	0.00325838	0.00322031
385	232.917	1	8.83545	253	0.00428057	0.00421535	0.00472838	0.00361704	0.00488778
386	232.843	3	6.375647	267	0.00357381	0.00385005	0.00619272	0.00903936	0.0128927
387	232.736	2	6.558693	344	0.0410282	0.0438519	0.0480524	0.0444093	0.0581922
388	232.652	5	6.253064	288	1.22107e-05	9.778e-06	1.58133e-05	1.43735e-05	1.9395e-05
391	232.45	4	6.5871286	328	0.000527628	0.000552417	0.000527816	0.00051346	0.000599483
393	232.396	2	6.7387285	259	0.00671821	0.00786019	0.0129669	0.0290049	0.0285899
394	232.352	3	6.0430417	397	0.00766963	0.00839436	0.0081211	0.00821431	0.00855807
395	232.319	1	8.590097	387	0.0587094	0.0588314	0.0683598	0.0637018	0.0680276
396	232.214	1	8.035151	280	0.0639015	0.0676033	0.0679319	0.0690752	0.0764088
398	232.038	3	6.096723	360	0.00706514	0.00764417	0.0101923	0.0130103	0.016806
399	231.941	3	6.6408215	245	0.000903894	0.000906699	0.00126227	0.00104052	0.00179536
400	231.922	1	7.625446	293	0.116076	0.111289	0.130355	0.118316	0.141568
401	231.782	2	6.8592587	262	0.0150486	0.0181233	0.0192235	0.0490022	0.04699
402	231.704	3	6.0238914	349	0.00134052	0.00168479	0.00293199	0.0129825	0.0155518
403	231.613	2	8.333548	256	0.000967334	0.000921558	0.00102022	0.00112731	0.00126146
405	231.269	4	6.7074165	276	5.01312e-05	4.50842e-05	5.0854e-05	6.07928e-05	9.43571e-05
406	231.214	1	8.544485	286	0.0542201	0.0525781	0.0639583	0.0651581	0.102942
407	231.075	2	7.3115993	264	0.000882969	0.000824322	0.000933369	0.000929008	0.00122506
408	231.04	2	7.2221627	271	0.016889	0.0187022	0.0172782	0.0279593	0.0282867
409	231.024	1	8.08204	365	0.0810396	0.086608	0.101193	0.139189	0.160226
410	230.926	3	6.1348815	345	0.00876055	0.00920715	0.0103358	0.0123378	0.0132285
411	230.861	1	7.0224066	242	0.116406	0.131733	0.143074	0.149384	0.166216
412	230.848	2	9.08034	305	0.00172798	0.002038	0.00244498	0.00244622	0.00334923
413	230.783	2	6.05585	286	0.036984	0.032055	0.0345721	0.0332046	0.034699
414	230.726	2	9.072261	283	8.32551e-06	1.24952e-05	2.37286e-05	3.05465e-05	3.31794e-05
415	230.697	1	10.734878	252	0.00159008	0.00168548	0.00165446	0.00186958	0.00154732
416	230.653	3	6.2074003	348	0.00215152	0.00238434	0.00299246	0.00299045	0.0122738
417	230.565	2	6.4792356	310	0.0359602	0.0342451	0.0362605	0.0341572	0.0390259
419	230.551	4	6.026303	294	0.000541755	0.000617743	0.000607822	0.000633034	0.000831148
420	230.492	3	7.628223	305	9.14782e-07	7.80473e-07	1.59471e-06	0.000170869	0.000407216
421	230.385	4	6.102101	252	0.000102064	8.15987e-05	7.67605e-05	7.31167e-05	0.00033088
422	230.373	1	8.122839	296	0.0622404	0.0557703	0.0630422	0.0639937	0.0704065
423	230.253	2	6.55326	322	0.0216566	0.0242192	0.025159	0.0513517	0.0470702
424	230.18	2	7.3721952	264	0.0155551	0.0160049	0.0169885	0.0169883	0.0187343
425	230.063	1	8.488932	289	0.0523345	0.0528808	0.0533286	0.0627516	0.0646938
426	229.989	1	8.523518	326	0.0634816	0.066345	0.0691653	0.0697923	0.0717392
427	229.868	3	7.065161	359	0.000656735	0.00042541	0.00048475	0.000699045	0.000425719
428	229.832	1	8.508553	266	0.0589052	0.0613071	0.0608208	0.0627894	0.0676241
429	229.784	2	6.5919256	275	0.0116438	0.0112448	0.0161618	0.0273441	0.0352603
430	229.736	1	8.7967	255	0.0225737	0.0207962	0.023887	0.0212752	0.0265666
431	229.719	1	10.552835	315	0.00103472	0.000945	0.000949938	0.0010403	0.00131708
432	229.687	3	6.682145	335	0.00141028	0.00132149	0.00147314	0.00141816	0.00162979
433	229.577	3	7.621834	252	4.7271e-05	3.78968e-05	6.03743e-05	6.20154e-05	0.000230144
434	229.573	1	8.433105	279	0.030876	0.0312443	0.0295612	0.0292191	0.0344874
435	229.466	2	6.4329515	293	0.00798928	0.00919084	0.00872802	0.0120746	0.012321
436	229.463	2	8.09632	359	0.000313222	0.000343766	0.000535223	0.00457042	0.00460352
437	229.46	2	9.669806	385	0.000246894	0.000268042	0.000276248	0.000267118	0.000293555
438	229.403	2	9.669884	330	7.94598e-05	8.11336e-05	0.000103177	0.000138373	0.000200785
439	229.314	4	6.3496194	311	6.04416e-05	9.97603e-05	0.000136127	0.000936893	0.00159175
441	229.181	2	5.999184	251	0.0155593	0.0160234	0.0183152	0.0382753	0.0818687
442	229.022	5	6.176527	268	2.16233e-06	2.18064e-06	3.44329e-06	1.83395e-06	6.8625e-06
443	228.979	4	6.096786	285	0.000383622	0.000310437	0.000479095	0.000903724	0.0013238
444	228.962	2	8.620276	343	0.00139892	0.00155565	0.00180144	0.00162714	0.00191778
445	228.95	2	7.560457	297	0.000937825	0.00087113	0.000978248	0.000879259	0.000881669
446	228.914	3	6.913082	289	0.000173563	0.000218223	0.000184822	0.000112204	0.00034799
447	228.741	1	6.7353044	270	0.0570705	0.0641043	0.07073	0.0684783	0.0847999
448	228.715	1	10.4364805	243	0.00394027	0.00439722	0.00403892	0.00473993	0.00432027
449	228.7	1	8.594385	391	0.078231	0.0817177	0.0887932	0.0859676	0.0905024
450	228.63	2	5.955136	270	0.0387374	0.044194	0.0534568	0.057398	0.0647455
451	228.431	2	6.476809	292	0.00896717	0.00997606	0.0115044	0.00994842	0.013158
452	228.41	1	11.31224	252	0.000102839	0.000106369	8.00654e-05	7.87572e-05	8.86353e-05
453	227.978	3	6.373133	313	0.0029078	0.00249542	0.00306936	0.00262355	0.00417582
454	227.901	2	6.6210704	271	0.0260488	0.0281083	0.0324927	0.0476056	0.0490058
455	227.889	1	9.08034	264	0.0210256	0.0217975	0.028126	0.0320974	0.0305328
456	227.866	2	6.2301617	371	0.0214342	0.0230979	0.0279714	0.0219848	0.0360617
457	227.844	2	5.906451	302	0.00483654	0.00562452	0.00820161	0.0373738	0.0217787
458	227.64	2	7.6339717	257	0.0103816	0.00928294	0.0104771	0.0106231	0.0122025
459	227.629	4	5.979005	295	0.000186283	0.000189552	0.000248075	0.000871147	0.00106403
461	227.467	3	8.272454	343	0.00013262	0.000111931	0.000124961	0.000156949	0.000204151
462	227.342	4	7.0612144	396	0.000467125	0.00045206	0.000621242	0.000462973	0.000474782
464	227.248	2	5.9871984	296	0.0157632	0.0158711	0.0126908	0.0231834	0.0191085
465	227.199	1	9.470213	256	0.00794071	0.00831584	0.0106318	0.00980633	0.0110711
466	227.179	5	7.245607	284	1.20004e-07	1.69652e-07	3.9215e-07	3.50163e-06	4.96841e-06
467	227.151	3	5.9272995	286	0.00784968	0.0066171	0.00749107	0.00696095	0.00825789
468	227.069	3	6.379483	300	0.00109088	0.000934185	0.00111705	0.00103753	0.00176925
469	227.049	3	6.457572	389	0.00354591	0.00386611	0.0050778	0.0042714	0.00732409
470	226.954	2	6.540902	249	0.0243502	0.0234119	0.0226885	0.0250216	0.0282709
471	226.903	2	8.223069	262	3.76226e-05	5.03106e-05	8.61801e-05	9.17136e-05	0.000316079
472	226.879	3	6.9654245	266	0.000118371	0.000125128	0.000185717	0.000167736	0.000340103
473	226.856	2	7.191762	337	0.0119423	0.0144118	0.0197639	0.0251351	0.0260859
474	226.833	3	6.4791727	277	0.00258094	0.00337877	0.00396858	0.00303729	0.00454161
475	226.822	1	6.5376034	299	0.122061	0.130053	0.132242	0.142844	0.153667
476	226.791	3	6.2179766	289	0.00139465	0.0011829	0.00129146	0.00104588	0.00304137
477	226.789	2	6.0525794	325	0.0565776	0.0643639	0.0676545	0.0649803	0.0850485
478	226.785	1	8.7666645	352	0.0577585	0.054275	0.0590145	0.0649773	0.0612991
479	226.782	1	8.505381	274	0.0395427	0.0447296	0.0501661	0.046048	0.057537
480	226.755	3	7.2427087	316	0.00026743	0.000259709	0.00034332	0.000555931	0.000829245
481	226.708	1	7.1926517	265	0.094736	0.103206	0.12332	0.136559	0.15944
482	226.632	2	6.5695863	264	0.00404655	0.00412592	0.00492474	0.00369619	0.00723389
483	226.629	3	7.0963373	323	0.000465447	0.000506249	0.000520071	0.000581305	0.00193335
484	226.564	2	6.6210704	403	0.056417	0.0631145	0.0676709	0.0665355	0.0705002
485	226.47	4	6.8833313	325	0.000939062	0.000730688	0.000805822	0.000870722	0.00103761
486	226.334	3	6.1785693	351	0.0153118	0.0158395	0.0180363	0.0150884	0.0195106
488	226.303	1	7.75652	236	0.0251704	0.0161099	0.015775	0.0201403	0.0166656
489	226.295	3	6.9143553	359	0.000949928	0.000825543	0.000866576	0.00104673	0.000924169
491	226.119	3	6.024196	357	0.0146059	0.0124739	0.0157849	0.0195017	0.0234241
492	226.006	3	6.153413	332	0.00155817	0.00167369	0.00228287	0.00528614	0.00376214
493	225.632	3	5.987198	268	0.00115074	0.000842311	0.00101266	0.00177716	0.00230727
494	225.575	2	8.275418	311	0.00834996	0.0101836	0.0138888	0.014157	0.0212054
495	225.556	1	7.1515203	278	0.15034	0.149304	0.157393	0.150895	0.16183
496	225.43	1	10.294894	294	0.00351097	0.00311359	0.00315658	0.00373805	0.0038023
498	225.307	2	6.06981	258	0.0142186	0.0131999	0.0144044	0.0140976	0.0251204
499	225.219	2	5.9193807	270	0.0216611	0.0272474	0.0329434	0.0281343	0.0621563
500	225.166	2	5.937168	376	0.0481843	0.0609446	0.0645445	0.10299	0.159508
501	225.099	3	7.619929	282	0.000191692	0.000140533	0.00016882	0.000199244	0.000328741
502	225.063	2	7.342128	330	0.0127978	0.0124336	0.016131	0.0315206	0.0201622
503	225.04	4	6.407515	380	0.00390932	0.00350643	0.00346993	0.00388279	0.00510733
504	224.895	1	6.10241	246	0.210353	0.221233	0.191776	0.182155	0.167134
505	224.888	1	10.034605	283	0.00344076	0.0037367	0.0033062	0.00499975	0.00526968
506	224.857	3	5.933374	348	0.00900248	0.0102243	0.0113713	0.0339184	0.0293008
507	224.836	1	7.1566	313	0.0704033	0.0680384	0.070693	0.0628227	0.074367
508	224.799	2	7.4521246	275	0.000685753	0.000803189	0.000923454	0.00296115	0.00451599
509	224.79	1	9.350416	320	0.0229239	0.0234586	0.0239678	0.0233864	0.0259792
510	224.77	2	7.691378	305	0.00601308	0.00553468	0.00649893	0.00670463	0.00926449
512	224.596	2	6.20139	259	0.0411257	0.0437338	0.0465639	0.043319	0.048506
514	224.3	2	7.7551775	331	0.00202601	0.0024082	0.00293937	0.00437908	0.00623525
515	224.262	3	7.4274173	299	0.000122669	0.000129987	0.000163145	0.000134024	0.00019448
516	224.257	4	6.5675015	366	9.06565e-05	7.06256e-05	8.87867e-05	8.66314e-05	0.000105544
517	224.192	2	6.914355	252	0.00588127	0.00662978	0.00553968	0.0150316	0.016764
518	224.154	1	6.5352397	290	0.163301	0.175728	0.171184	0.169143	0.171993
519	224.105	2	7.208519	266	0.00495968	0.00530836	0.0072001	0.0135499	0.0128703
520	224.058	2	8.405643	331	0.00126832	0.0011753	0.0014613	0.00127621	0.00240159
521	223.771	2	5.9617686	380	0.0509065	0.0594649	0.0679654	0.0696591	0.0878294
522	223.742	1	9.165107	277	0.00711926	0.00925896	0.0100499	0.0142668	0.0196592
523	223.714	2	8.209812	308	0.00665635	0.00646962	0.00821134	0.0108599	0.0124553
524	223.682	3	6.626344	275	0.000506173	0.00037485	0.000423621	0.000663805	0.000595642
525	223.622	3	6.6241913	400	0.0060563	0.00622013	0.00626204	0.0136482	0.0145518
526	223.541	1	9.072181	254	0.0234793	0.0219577	0.0237859	0.0230327	0.023865
527	223.436	3	7.666804	381	0.000765694	0.000964653	0.00107736	0.00242029	0.0017312
528	223.407	3	7.881298	307	0.000437619	0.000378935	0.000467016	0.000516488	0.000587756
529	223.39	3	6.0297465	251	0.00171874	0.00206298	0.00295527	0.00637927	0.00745332
531	223.18	2	8.587398	404	0.00212689	0.00209868	0.00223643	0.00230176	0.00292401
533	223.132	4	6.249896	254	0.000113905	9.84614e-05	0.00013481	0.000122161	0.000164805
534	223.037	2	8.525686	399	0.00186968	0.0021671	0.00272973	0.00610209	0.00627679
535	222.903	2	8.653064	267	7.76456e-05	8.47279e-05	0.000120346	8.18934e-05	8.97615e-05
537	222.88	1	6.5846715	257	0.113221	0.109619	0.111726	0.10688	0.115298
539	222.711	3	7.4747186	272	0.00064179	0.000812753	0.00103065	0.00115139	0.00139454
540	222.668	2	9.106465	290	0.000141936	0.000190333	0.000167851	0.000252032	0.00027587
541	222.655	3	6.701127	376	0.00363766	0.00293767	0.00359266	0.00317173	0.0109789
542	222.627	3	5.995573	322	0.0113028	0.011396	0.0109634	0.0126532	0.0137226
543	222.591	1	7.577542	298	0.139248	0.149733	0.159441	0.150934	0.164486
544	222.517	2	6.2498965	254	0.0182395	0.0185002	0.0190551	0.0163185	0.0254481
545	222.467	2	7.2653346	245	0.0014744	0.00139164	0.00163453	0.00158974	0.00321406
546	222.346	1	9.988444	230	0.00384839	0.00457008	0.00580604	0.00540942	0.00831029
547	222.304	2	6.1159706	262	0.0454698	0.0478433	0.0485288	0.0510059	0.0572244
548	222.25	3	6.113014	294	0.00147765	0.00155411	0.00231281	0.00566608	0.00723762
549	222.226	1	6.530634	266	0.115453	0.121713	0.138543	0.172002	0.172172
550	222.215	2	8.483162	391	0.000224842	0.000295683	0.000609	0.00287242	0.0010069
551	222.139	1	8.872589	241	0.0347871	0.0351921	0.0381948	0.0441949	0.0467933
552	222.115	2	8.873042	261	0.000562444	0.000583036	0.000597711	0.00129075	0.00116919
553	222.077	2	7.1974554	269	0.00541847	0.00561066	0.00646671	0.00567939	0.00788275
554	222.076	1	6.480485	309	0.212135	0.210369	0.21638	0.190544	0.220573
555	222.049	2	7.4249625	247	0.00297841	0.00303126	0.00415188	0.00400366	0.00618619
556	222.002	1	9.179196	241	0.0252043	0.0268394	0.0278026	0.0287391	0.0309887
557	221.981	2	5.9813232	328	0.0229759	0.0250938	0.0305017	0.0512219	0.0540281
558	221.942	2	7.7541995	380	0.00480406	0.00464428	0.00622514	0.0149751	0.0256125
559	221.824	2	6.594138	278	0.0168649	0.0144799	0.0185646	0.0230578	0.0190838
560	221.822	3	6.00611	312	0.000639585	0.00071291	0.000914115	0.00515157	0.00321537
561	221.809	3	6.2887707	318	7.04114e-05	7.86188e-05	0.00019291	0.000134624	0.000260698
562	221.663	3	6.0427155	340	0.00938975	0.00907061	0.0112946	0.00961088	0.0114361
563	221.606	2	6.9273243	272	0.0113145	0.0127837	0.0132326	0.0247426	0.0222744
564	221.583	2	6.0416894	264	0.00531829	0.0055401	0.00642768	0.0201745	0.0167392
565	221.545	1	6.002474	263	0.26033	0.253445	0.265239	0.273415	0.273083
566	221.459	1	9.173632	258	0.0247689	0.0279357	0.0293636	0.0304438	0.0310673
567	221.455	3	7.404754	322	0.000894041	0.00084188	0.00127023	0.00148744	0.00159808
569	221.167	3	7.065161	314	0.00116124	0.00117707	0.00178029	0.00143897	0.00229971
570	220.902	3	5.994302	291	0.0124758	0.0132404	0.0156138	0.0277325	0.0246133
571	220.888	1	9.507301	268	0.0117074	0.0132849	0.0151794	0.0164602	0.0164503
572	220.869	1	7.7515244	232	0.0334812	0.0308607	0.0282175	0.0252304	0.0266255
573	220.868	1	8.536557	259	0.0313251	0.0344467	0.0375724	0.039003	0.0423877
574	220.86	1	10.388025	312	0.00192678	0.00210979	0.00207736	0.00329127	0.00404269
575	220.82	1	8.766665	282	0.0311655	0.0352606	0.0396292	0.0418855	0.0411108
576	220.775	1	7.937222	233	0.0509542	0.0546161	0.0568474	0.0540618	0.0572589
577	220.768	3	7.5875826	299	1.9813e-05	1.96164e-05	4.19576e-05	0.000453902	0.000433852
580	220.654	1	9.662686	249	0.00196125	0.00181178	0.00228141	0.00208561	0.00510506
582	220.514	3	7.1974554	314	0.000749358	0.000766738	0.00103392	0.000979898	0.00177155
584	220.42	1	9.690047	288	0.0191741	0.0216219	0.0216068	0.0210659	0.0228462
585	220.407	4	6.7494006	269	0.000470112	0.000493175	0.000562355	0.000511287	0.00067918
586	220.336	2	6.190336	262	0.0114501	0.00876207	0.00896553	0.00901836	0.0159876
587	220.087	3	5.890751	284	0.00111521	0.00130231	0.00175839	0.00375518	0.0117257
588	220.022	3	7.419848	311	0.000913329	0.000730306	0.000825691	0.000820534	0.000709094
589	219.928	2	7.5751004	270	0.00074352	0.000857191	0.00116186	0.000789772	0.000830988
590	219.874	1	9.765695	249	0.00518357	0.00599416	0.0065425	0.0083745	0.00741548
591	219.731	1	8.55149	390	0.114368	0.124985	0.135947	0.140583	0.149628
592	219.707	3	6.470474	302	0.000888766	0.000846187	0.000983838	0.000986389	0.00146603
593	219.668	1	9.495562	294	0.00416188	0.00445958	0.00485008	0.00402402	0.0048753
594	219.607	1	10.3414755	307	0.00383296	0.00353377	0.00340676	0.00406207	0.00387285
596	219.558	3	6.19043	319	0.00107771	0.001196	0.00122688	0.00108571	0.00537568
597	219.408	6	6.2241015	390	1.95176e-05	2.86748e-05	2.29775e-05	3.00739e-05	3.2548e-05
598	219.389	1	8.063965	329	0.0825597	0.0767871	0.0808924	0.0833188	0.0849512
599	219.378	2	6.5257974	277	0.0288268	0.0311348	0.0344821	0.0425288	0.0458709
600	219.316	2	8.125004	268	0.00431694	0.00416622	0.00488854	0.00395493	0.00495229
601	219.308	4	5.9118185	347	0.0022493	0.00222002	0.00309199	0.00235476	0.00355469
602	219.17	1	9.65647	249	0.00776582	0.00779197	0.00845792	0.00848955	0.0103576
603	219.097	4	7.0087934	277	0.000285938	0.000308021	0.000374685	0.000284529	0.000405922
604	219.005	2	6.4180427	268	0.0595936	0.0572082	0.0642935	0.0615165	0.085677
605	218.819	1	10.100166	253	0.00494263	0.0055174	0.00467577	0.00453258	0.00437926
606	218.683	1	9.6786785	263	0.0185568	0.0187812	0.0199887	0.0188475	0.0204367
607	218.675	3	6.180018	346	0.00490664	0.00446549	0.00575712	0.00644268	0.00702846
608	218.628	2	6.325859	276	0.0343776	0.0298557	0.035424	0.0313238	0.050622
609	218.497	1	6.02028	307	0.140633	0.142567	0.156315	0.146903	0.166048
610	218.496	2	6.0703363	363	0.111003	0.123275	0.153306	0.172466	0.208379
611	218.494	2	7.5630484	262	0.00517102	0.00546095	0.00623941	0.00502074	0.00838652
612	218.453	4	6.4486575	351	0.00158804	0.00150894	0.00240423	0.00200266	0.00339987
613	218.395	1	7.7865534	263	0.0762536	0.0759821	0.0780826	0.0804239	0.109582
614	218.338	2	6.339613	259	0.0105378	0.0107257	0.0101815	0.0370829	0.0291541
615	218.332	2	5.958485	371	0.04548	0.0514053	0.0609731	0.0873759	0.101813
616	218.295	2	5.991805	259	0.00356171	0.00357578	0.0037828	0.00351095	0.00864579
617	218.264	4	6.105907	372	0.000499254	0.000639662	0.000840368	0.000975771	0.00236765
618	218.154	1	9.959969	283	0.00749392	0.00718463	0.00680283	0.00946747	0.00944742
619	218.13	4	6.2498965	335	0.000151939	0.000169313	0.00020692	0.00316815	0.00223375
621	218.026	2	5.9087067	278	0.0218851	0.0258025	0.0320897	0.0326046	0.061475
622	217.877	3	9.0022545	258	2.83678e-06	3.43013e-06	4.48624e-06	9.41478e-06	0.00218383
623	217.862	6	7.083972	315	5.91493e-08	4.68173e-08	1.23179e-07	1.23953e-07	1.35181e-07
624	217.808	3	6.253064	272	0.000569619	0.000531946	0.00062994	0.00195515	0.00247596
625	217.758	3	6.7634673	407	0.0044877	0.00432389	0.00507711	0.0047366	0.00532102
626	217.684	1	7.114433	264	0.0943538	0.106765	0.110077	0.178266	0.187416
627	217.669	4	5.948784	279	0.000773244	0.000642661	0.000858422	0.0008886	0.00129658
628	217.621	2	7.2016163	333	0.0183551	0.0203007	0.0231999	0.0227619	0.0241136
629	217.621	1	8.689811	260	0.0188528	0.020605	0.0246205	0.0385172	0.0332882
630	217.617	2	7.213604	255	0.00901623	0.0104902	0.0304133	0.0558108	0.70834
631	217.594	4	6.249896	312	4.23184e-05	5.47762e-05	7.61109e-05	0.00124247	0.00109403
632	217.529	2	6.1212068	252	0.041853	0.0501596	0.0614565	0.0709083	0.0874169
634	217.284	2	9.100948	363	0.000397384	0.000445104	0.000544402	0.000967716	0.000792057
635	217.269	3	6.0907283	366	0.0106993	0.0135521	0.0166198	0.0165079	0.0190301
636	217.254	3	6.3891253	307	0.00158826	0.00152125	0.00179014	0.00559776	0.00414211
638	217.191	3	7.0285196	259	0.000556406	0.000573755	0.000554264	0.00067947	0.00110465
639	217.166	1	6.748948	339	0.217378	0.216395	0.261108	0.261187	0.356029
640	217.072	4	7.6475487	328	6.30782e-07	5.55327e-07	1.06625e-06	4.96003e-05	0.000105168
641	217.054	1	8.571349	319	0.0706806	0.0766637	0.0817118	0.0777353	0.0831435
642	216.847	1	9.77441	300	0.00494836	0.00485666	0.00551325	0.00505272	0.00537166
643	216.798	4	6.0293813	381	0.000503432	0.000502792	0.0006105	0.00266383	0.00259976
645	216.687	2	7.154345	321	0.0205669	0.0202515	0.021637	0.022813	0.0229742
647	216.613	1	8.897939	230	0.00725773	0.00819214	0.00979963	0.0162176	0.0130515
648	216.594	2	6.567578	334	0.0393376	0.0406403	0.045923	0.0450484	0.0475668
649	216.586	1	10.552835	227	0.00155853	0.00152958	0.00143253	0.00160781	0.00179551
650	216.583	2	9.706764	322	1.1825e-05	1.16876e-05	1.14561e-05	1.20453e-05	4.18782e-05
651	216.556	1	8.562823	265	0.0325184	0.0349537	0.0368209	0.036095	0.0414874
652	216.552	3	8.483162	307	2.13485e-05	2.82422e-05	2.61848e-05	4.55602e-05	9.79893e-05
654	216.485	1	10.14578	281	0.00932358	0.0106442	0.0100414	0.0101955	0.0101903
655	216.459	3	6.113014	284	7.81623e-05	7.8381e-05	0.000149559	9.79455e-05	0.000343656
657	216.437	2	6.610438	367	0.0681951	0.0631852	0.0763062	0.071797	0.0782162
658	216.423	2	8.872589	264	0.000150918	0.00016798	0.000166444	0.00018892	0.000213345
659	216.323	2	8.25802	241	0.000259023	0.000311197	0.000433319	0.00188471	0.00398481
660	216.321	3	8.317615	330	0.000138875	0.000133816	0.00019099	0.000173146	0.00023786
661	216.289	2	8.718208	345	0.00170293	0.00198016	0.00221717	0.00189169	0.00262714
662	216.286	3	7.5363855	315	0.000592417	0.000620963	0.000681306	0.000892575	0.00115333
663	216.251	5	6.144603	297	1.37147e-06	1.55914e-06	2.78975e-06	1.93258e-05	1.73345e-05
664	216.238	1	9.76273	320	0.0110612	0.0113307	0.01214	0.0116493	0.0128935
665	216.215	2	7.4756227	328	0.0038827	0.00352011	0.00416784	0.00340871	0.00687904
666	216.161	1	9.097179	276	0.0116127	0.0151121	0.0176087	0.00917649	0.0114894
667	216.126	1	11.78517	263	0.000154557	0.000190419	0.000128245	0.000191476	0.000158058
668	216.12	2	5.925602	315	0.0376586	0.0380968	0.0504936	0.0457643	0.0560936
669	216.092	1	9.106177	362	0.0453959	0.0485384	0.0503371	0.0516314	0.0546864
670	216.052	1	7.1566	229	0.1609	0.167968	0.161672	0.168297	0.184914
671	215.911	1	10.8406925	286	0.00057392	0.000567264	0.000616536	0.000606952	0.000726253
672	215.832	4	6.039609	305	2.89096e-05	2.47986e-05	3.57309e-05	3.04825e-05	5.51e-05
673	215.798	2	7.581999	378	0.0166839	0.0146565	0.0190471	0.0164457	0.0189198
674	215.742	1	6.499758	305	0.196645	0.215283	0.242474	0.296406	0.256038
675	215.713	2	6.2749057	297	0.0291034	0.0289625	0.0340918	0.0356718	0.0339629
676	215.667	3	6.214237	269	0.000230196	0.00021855	0.000205455	0.000168088	0.000736452
677	215.648	2	7.6155663	358	0.00535542	0.00525161	0.00689576	0.00867966	0.0180634
678	215.615	1	10.254094	365	0.00558799	0.00546945	0.00554675	0.00569679	0.00597429
679	215.584	3	6.6765246	300	0.000483266	0.000422308	0.000431749	0.000461443	0.000910121
680	215.535	1	8.8194475	258	0.026405	0.0242173	0.0264102	0.028634	0.027381
681	215.419	1	9.282599	260	0.014592	0.0167595	0.0186165	0.0166176	0.0170695
682	215.384	1	9.724838	273	0.00885957	0.00936214	0.0103168	0.0119008	0.0107514
683	215.38	1	9.808994	252	0.00398283	0.00397848	0.00442588	0.00453123	0.00573474
684	215.342	2	5.93529	336	0.0515737	0.0569184	0.0624111	0.0603906	0.061295
685	215.281	1	8.864516	303	0.0117508	0.0119922	0.0129323	0.0110967	0.0143193
686	215.128	1	9.619383	266	0.0184168	0.0172333	0.0170128	0.018812	0.0205661
687	214.97	1	9.192064	232	0.0229237	0.021762	0.0222403	0.0246057	0.0243766
688	214.949	2	6.0742536	336	0.0495591	0.0466808	0.0529294	0.0530109	0.0533071
689	214.932	3	7.213604	349	8.46971e-05	7.98944e-05	0.000136256	7.47812e-05	0.000205928
690	214.925	2	6.812042	245	0.0147956	0.0150143	0.0181769	0.0179927	0.0227092
691	214.887	1	11.200516	318	0.000610161	0.000669896	0.000513717	0.000650615	0.000694456
692	214.885	2	9.665361	280	2.43389e-05	2.25793e-05	2.23483e-05	2.26534e-05	9.35856e-05
693	214.868	3	6.895317	373	0.0039833	0.00430512	0.00593719	0.0144086	0.00969957
694	214.822	3	6.7889385	290	1.09637e-05	1.21796e-05	2.09598e-05	0.000169564	0.000133717
695	214.734	3	6.44056	355	0.00651698	0.0067014	0.0114729	0.00838643	0.0120821
696	214.69	3	6.32983	369	0.00627238	0.00690006	0.00962254	0.0091617	0.0165204
698	214.628	4	5.9584856	321	0.00243047	0.00232612	0.00298641	0.00304392	0.00342178
699	214.512	2	7.1567564	284	0.0026133	0.00305547	0.00287876	0.00677761	0.00730656
700	214.472	1	11.785171	261	8.60935e-05	9.73998e-05	5.95945e-05	9.40936e-05	5.91126e-05
701	214.372	2	6.3666086	284	0.0366602	0.0388201	0.0392454	0.0377365	0.0468851
702	214.308	1	5.9219017	259	0.158603	0.162888	0.160893	0.165148	0.178984
703	214.208	3	6.0689373	317	0.000746185	0.000631164	0.000951924	0.000919383	0.00125657
704	214.113	2	9.43698	287	0.000144309	0.00016754	0.000221571	0.000373221	0.000286826
705	214.108	2	6.565164	279	0.015198	0.0162823	0.0166375	0.0138186	0.0252715
706	214.043	2	6.6898384	291	0.0420522	0.0393122	0.0454678	0.056107	0.053793
707	214.034	1	6.399431	263	0.252311	0.240485	0.257144	0.237894	0.271913
709	213.974	2	7.4626536	256	0.000960415	0.000929471	0.00109793	0.00342672	0.00264276
710	213.966	2	8.046889	288	0.00137363	0.00143141	0.00141008	0.00152722	0.0016789
712	213.941	2	7.5021815	283	0.00504519	0.00425385	0.00523016	0.00494849	0.00580092
713	213.921	1	9.179196	308	0.0201385	0.0203998	0.0220166	0.0228603	0.0231572
714	213.915	2	6.312154	289	0.066555	0.0683388	0.0722569	0.0729633	0.0750535
715	213.894	4	6.0427155	295	1.24801e-05	8.23133e-06	1.19704e-05	6.56133e-06	7.10347e-05
717	213.889	2	7.5715322	342	0.00423286	0.00405843	0.00462846	0.0045869	0.00572601
718	213.872	2	7.636939	374	0.00748146	0.00840921	0.00890795	0.0184891	0.017205
719	213.81	2	7.377059	303	0.0158627	0.0171866	0.0177344	0.0164033	0.0195982
720	213.767	2	6.386549	342	0.0519393	0.060391	0.0671873	0.0528422	0.0581005
721	213.766	1	9.399498	233	0.00849613	0.00905534	0.010302	0.0145141	0.0182305
722	213.755	1	5.9919615	407	0.308012	0.317146	0.31597	0.309215	0.328015
723	213.717	2	7.4521246	284	0.000273016	0.000332419	0.000376831	0.00152712	0.000562164
724	213.703	2	7.191762	246	0.00907804	0.0100494	0.0116694	0.0113003	0.015335
726	213.694	4	8.553901	329	2.08968e-06	2.22323e-06	3.45301e-06	5.05128e-06	8.91351e-06
727	213.509	2	8.207602	297	0.00282376	0.00331662	0.00371813	0.00390243	0.00533432
729	213.398	2	6.479235	311	0.0423007	0.0496473	0.0520773	0.0472221	0.0585616
730	213.39	4	6.251209	300	0.00107199	0.00125526	0.00157874	0.0014731	0.00171043
731	213.313	2	7.190787	317	0.0103707	0.0102593	0.0100599	0.018179	0.0192683
732	213.183	1	6.6166263	310	0.196076	0.19827	0.204643	0.208099	0.222202
733	213.12	2	5.9903774	256	0.00243125	0.00196865	0.00159065	0.00349983	0.00364555
734	213.099	4	6.159849	260	4.17203e-05	5.66296e-05	0.000114442	5.92524e-05	0.000202526
735	213.066	3	6.8810205	239	0.00111431	0.00093847	0.0010519	0.00104179	0.00124821
736	213.042	1	7.948134	236	0.0456087	0.0501959	0.0514305	0.0482272	0.0594758
737	212.916	3	6.838995	296	0.000506383	0.000492691	0.000525225	0.000507285	0.000610464
738	212.895	6	8.232307	397	5.50557e-09	5.37304e-09	1.2696e-08	8.90173e-09	4.69578e-09
739	212.763	2	8.61128	344	0.00164094	0.00155335	0.00156168	0.00481683	0.00447167
740	212.752	1	9.474872	254	0.0188944	0.020663	0.0219876	0.0212222	0.0221601
741	212.714	2	6.0404572	243	0.00993676	0.0109198	0.0113656	0.0118967	0.0197216
742	212.677	1	8.009801	264	0.0332184	0.0366262	0.036891	0.0639099	0.0646571
743	212.668	2	7.6199183	324	0.00415939	0.00443874	0.00493574	0.00593227	0.00975615
744	212.622	2	7.4518538	336	0.0135684	0.0151703	0.0151924	0.0134523	0.0209503
745	212.6	1	10.664559	255	0.00028121	0.000222623	0.000269203	0.000213698	0.000303102
748	212.247	1	8.553381	257	0.00783787	0.010639	0.00951186	0.0103493	0.0106726
749	212.218	3	7.0478406	335	0.000999447	0.00107354	0.00132239	0.00103665	0.00133892
750	212.093	1	8.665625	384	0.0282483	0.0321487	0.0332225	0.0321991	0.0350203
751	212.059	3	6.7743073	287	0.00291926	0.00319779	0.00376873	0.00880622	0.0109471
752	212.045	1	9.106177	301	0.0170185	0.0173152	0.0170422	0.0204004	0.0269094
753	212.038	1	8.480407	245	0.014949	0.0165061	0.0166145	0.015775	0.0291686
754	212.032	2	5.9147806	252	0.0232662	0.0246093	0.0281566	0.0221835	0.0369467
755	212.017	3	6.214237	287	0.00187067	0.00205976	0.00222508	0.00197853	0.00237818
756	211.951	2	6.5919256	265	0.0161753	0.0170125	0.0182541	0.0196031	0.0228477
757	211.904	2	6.0960526	239	0.0354643	0.0393658	0.0485886	0.0534425	0.0596834
758	211.827	2	6.112823	268	0.00807523	0.00939892	0.0125953	0.0278897	0.0541848
759	211.822	1	9.613115	260	0.0141363	0.01366	0.0143803	0.0153687	0.0167756
760	211.804	1	11.312239	238	0.000277782	0.00032346	0.000247731	0.00027068	0.000231075
761	211.782	2	6.5039425	244	0.00353317	0.00359701	0.00395046	0.00339156	0.00529795
762	211.777	2	7.7214117	317	0.00246845	0.00304644	0.00404032	0.00707337	0.0168957
763	211.748	3	7.491872	297	0.000236859	0.000193185	0.000213814	0.000214959	0.000258441
764	211.672	1	7.58154	248	0.0572289	0.0608918	0.0756432	0.124646	0.109939
765	211.645	1	6.538226	321	0.232138	0.243402	0.255338	0.316719	0.314649
766	211.606	2	8.549141	247	0.000424194	0.000509155	0.000900675	0.00114877	0.00149692
767	211.59	3	7.2355886	359	0.000759243	0.000949334	0.00119003	0.00289241	0.0040504
768	211.585	2	6.798296	230	0.0315239	0.0339539	0.0357132	0.0314088	0.031351
769	211.585	1	6.217977	321	0.35474	0.356351	0.374162	0.369273	0.377748
770	211.556	1	9.421342	239	0.00627876	0.00743845	0.00910971	0.013317	0.0134297
771	211.501	2	9.656916	291	2.50831e-05	3.16014e-05	3.16571e-05	3.05794e-05	4.57914e-05
772	211.428	2	6.2388434	261	0.0238559	0.0248869	0.0278253	0.0253043	0.0389526
773	211.403	2	7.437527	249	0.00787011	0.00712645	0.00872706	0.00835349	0.0143955
774	211.331	1	5.9440875	294	0.429103	0.426164	0.439757	0.435691	0.404237
775	211.33	2	8.016517	341	0.000765694	0.000803273	0.00130774	0.00241123	0.00217743
777	211.22	2	7.8199763	329	0.00169967	0.00171517	0.00189374	0.0064936	0.00475337
778	211.144	2	7.7043867	293	0.0010287	0.0011249	0.00113755	0.00102942	0.00199764
779	211.121	2	6.4019365	272	0.0340937	0.0344902	0.0370252	0.0376202	0.0398978
780	211.12	1	9.133848	248	0.0225509	0.023082	0.0242139	0.0251581	0.0268094
781	211.115	2	7.794796	399	0.012314	0.0126168	0.0156527	0.0155473	0.0148348
782	211.04	3	6.1149774	344	0.00129167	0.00117189	0.00120731	0.00126358	0.00343527
783	211.028	2	7.190736	250	0.00872018	0.00901337	0.00928054	0.011579	0.0130572
785	210.973	3	7.595026	343	0.000727595	0.000727013	0.000757956	0.000656482	0.000790277
786	210.952	2	8.462469	238	0.000301321	0.000392685	0.000671678	0.00248697	0.00363602
787	210.936	1	8.600716	254	0.0195487	0.0197067	0.0202766	0.0183722	0.0197835
788	210.93	1	10.664558	222	0.000389766	0.000291802	0.000295981	0.000336491	0.000301297
789	210.914	1	7.268035	312	0.0485419	0.0480354	0.0463117	0.0447661	0.0471769
790	210.883	2	6.6443534	283	0.0137579	0.0139829	0.015584	0.0324863	0.0260747
791	210.865	3	6.002474	276	0.000541237	0.000686533	0.00125389	0.00182554	0.00190678
792	210.785	1	9.106465	280	0.0135554	0.0154674	0.0176467	0.0199594	0.0271965
793	210.742	1	8.9104805	285	0.0224946	0.0218432	0.0249907	0.0243591	0.0254741
794	210.74	3	6.9860024	288	0.000693618	0.000677472	0.000987138	0.00079469	0.00117876
795	210.721	1	9.145848	309	0.0477844	0.0512099	0.0533845	0.0513973	0.0524427
796	210.716	3	7.263283	326	0.00111121	0.0010194	0.00121741	0.00140056	0.00166079
797	210.716	1	7.5929112	306	0.0627661	0.0587933	0.063394	0.0685115	0.0755261
798	210.712	2	6.873136	291	0.0202647	0.022658	0.029018	0.0551857	0.0564187
799	210.658	4	6.08789	394	0.000843684	0.00120973	0.00106506	0.00380629	0.00406884
800	210.608	3	8.152146	290	0.000232568	0.000230136	0.000308499	0.000306357	0.000366825
801	210.554	1	10.14578	257	0.00477738	0.00469679	0.00500258	0.00602174	0.00554855
803	210.51	1	10.295864	250	0.00367442	0.00415351	0.00467637	0.00418236	0.00444146
804	210.481	3	6.7988625	336	0.00124772	0.00153172	0.00255638	0.0100922	0.0160785
805	210.469	1	7.623414	246	0.0483221	0.0515397	0.0630828	0.0685669	0.0688133
806	210.463	1	9.727135	265	0.00811731	0.00817269	0.00853832	0.00885069	0.00869107
807	210.439	3	7.9467053	283	7.01105e-06	5.47113e-06	5.8626e-06	9.87135e-06	9.63625e-06
808	210.391	1	8.142557	272	0.0666595	0.0670841	0.0778996	0.07387	0.0787316
809	210.333	2	6.5423317	265	0.0221131	0.0220625	0.0229225	0.0222656	0.0276297
810	210.283	1	7.079559	292	0.192861	0.199271	0.199072	0.202836	0.210649
811	210.231	1	7.620294	279	0.0286179	0.0311214	0.027032	0.0283554	0.0535131
812	210.125	2	8.482818	365	0.000737691	0.000873301	0.00109427	0.00463176	0.00739953
813	210.056	3	6.4082184	368	0.00409515	0.00514549	0.00594562	0.0191392	0.0216236
814	210.051	2	5.9365816	300	0.0419897	0.0462031	0.0547315	0.0810246	0.0823495
815	210.041	2	6.6988907	244	0.00635033	0.0062865	0.00616911	0.0214499	0.0257674
817	209.948	4	6.6451645	407	8.83812e-06	8.64104e-06	1.42604e-05	7.12098e-06	2.71809e-05
818	209.934	3	6.8070755	326	0.000859407	0.000779525	0.00112121	0.00188313	0.000812509
819	209.889	1	9.586595	251	0.00124002	0.000608867	0.000540258	0.000757801	0.00064491
820	209.802	1	8.665889	251	0.0210657	0.0235575	0.0234761	0.0312298	0.03319
821	209.763	1	7.457791	412	0.242417	0.248015	0.265178	0.252718	0.298904
822	209.752	1	9.03065	262	0.0292621	0.0285521	0.0303752	0.0322077	0.0358574
823	209.745	1	8.711993	267	0.0255018	0.0233992	0.0244287	0.0267815	0.0435576
824	209.717	1	9.545192	268	0.00709938	0.00823203	0.00780283	0.012539	0.0109159
825	209.714	2	8.59213	284	0.00144691	0.00161316	0.00183594	0.00147903	0.00210665
827	209.576	1	8.663214	365	0.0342479	0.0377078	0.0392926	0.0359076	0.0413448
828	209.543	1	10.664558	240	0.00194969	0.00197471	0.0019273	0.002314	0.00198571
829	209.405	2	6.6789365	263	0.00624066	0.0061061	0.00722469	0.00662585	0.0109787
830	209.308	2	9.078031	329	0.000826781	0.000886514	0.00106381	0.000916695	0.00105403
831	209.29	3	6.0368805	249	0.0108638	0.0102101	0.0133263	0.0134633	0.0150227
832	209.283	1	9.874374	240	0.0055771	0.00527019	0.00520901	0.00650603	0.00719991
833	209.277	2	6.1499953	343	0.143258	0.145731	0.148557	0.144586	0.163458
835	209.204	2	9.112616	348	0.000152204	0.000165742	0.000258051	0.000918239	0.000442114
836	209.154	1	8.514402	310	0.0483335	0.0544903	0.0632151	0.0718295	0.112567
837	209.103	3	6.18524	360	0.00918013	0.00959378	0.00958957	0.00766419	0.0103918
838	209.081	2	6.7524657	299	0.0539245	0.0605167	0.0733401	0.0628215	0.0699149
839	209.05	2	7.174829	308	0.0131329	0.0119465	0.0146114	0.0127848	0.0166176
840	209.033	1	9.592365	270	0.00685742	0.00725883	0.00790643	0.0134494	0.0126122
841	208.998	1	10.100166	251	0.00377758	0.00392976	0.00429927	0.00415355	0.00439201
842	208.96	2	6.1816154	297	0.0701454	0.0759561	0.0823692	0.0772057	0.0803418
843	208.938	2	7.420205	309	0.00914178	0.00792911	0.00907721	0.00820876	0.00989342
844	208.864	3	7.314949	270	2.43287e-05	2.68288e-05	1.94846e-05	1.90998e-05	0.000149966
846	208.731	2	7.4046993	280	0.00851578	0.00855702	0.0112263	0.00980507	0.0115875
847	208.73	2	6.662357	292	0.0167698	0.0186847	0.0233657	0.0342979	0.0538322
848	208.728	5	6.5124674	338	1.85106e-05	1.51319e-05	2.39383e-05	1.84562e-05	0.000258564
849	208.599	2	9.182808	293	0.000272047	0.000274533	0.000257642	0.000385751	0.000533426
850	208.564	1	9.586595	263	0.00154613	0.00149436	0.00156085	0.00144631	0.00424655
851	208.534	2	6.6216273	255	0.0240281	0.0243684	0.0264978	0.0304062	0.0457087
853	208.486	1	10.818851	252	0.00143671	0.00158388	0.00134338	0.00168442	0.00147835
855	208.465	2	7.8432302	337	0.000768845	0.00117055	0.0021645	0.0150628	0.0160464
856	208.406	1	6.084491	252	0.0947081	0.100081	0.103567	0.12971	0.124545
857	208.385	2	9.1648	328	0.000672875	0.000696454	0.000632674	0.00159682	0.00156389
858	208.376	1	10.125516	272	0.00630486	0.00698157	0.00678488	0.00774187	0.00734942
859	208.342	2	6.6342015	269	0.0303798	0.0287845	0.0315969	0.0337795	0.0447213
860	208.231	1	9.660183	360	0.00292319	0.00225934	0.00232154	0.00314257	0.00268109
861	208.173	1	7.306135	297	0.0658215	0.0713761	0.084534	0.073383	0.100191
862	208.096	1	7.9169574	376	0.0674182	0.0732183	0.0767841	0.114576	0.0991102
863	208.092	4	6.544875	293	2.88612e-05	2.73164e-05	3.78987e-05	3.11921e-05	3.83797e-05
864	208.081	1	8.70312	265	0.0430899	0.0487488	0.0493807	0.0487428	0.0523809
865	208.078	2	7.484861	395	0.00457666	0.00534361	0.00538609	0.00432874	0.00904786
866	208.071	2	6.5890646	248	0.00198993	0.00236433	0.00318656	0.00246484	0.00295351
867	208.061	1	9.2826	242	0.0379243	0.0390523	0.0388835	0.0410001	0.0417842
868	208.06	2	7.5333176	239	0.00107354	0.00116774	0.00149237	0.0052528	0.00739333
869	208.05	2	7.0426216	276	0.000116642	0.00011904	0.000139479	0.000106128	0.000137203
870	207.875	3	6.321229	312	0.00145525	0.0017799	0.00140454	0.00155151	0.00175383
871	207.871	1	9.617466	391	0.0197197	0.0209158	0.0216231	0.0276579	0.0284986
872	207.847	2	6.1801047	308	0.0483649	0.0517288	0.0601886	0.0762215	0.0814179
873	207.829	2	7.4664426	335	0.00180385	0.00170121	0.00215038	0.00152026	0.00415515
874	207.808	2	7.288185	235	0.00526901	0.00500072	0.00490632	0.00615512	0.00950848
875	207.786	2	6.264086	324	0.0833949	0.0798441	0.102489	0.0956758	0.121008
876	207.783	3	5.8942304	265	0.00499556	0.00444835	0.00494123	0.0045844	0.00488987
877	207.76	2	10.109583	267	2.59847e-05	3.30651e-05	3.0809e-05	3.3895e-05	3.52991e-05
878	207.715	4	6.0645	375	0.00237424	0.0023534	0.00316441	0.00347349	0.00492375
879	207.711	2	7.02275	272	0.0201584	0.019654	0.0226134	0.0221892	0.0222786
880	207.701	5	7.143855	374	9.56739e-07	7.43358e-07	1.29715e-06	5.52747e-05	5.94542e-05
881	207.663	3	5.957214	278	0.00621065	0.00708224	0.0082573	0.00735809	0.00867305
882	207.658	2	7.5164227	387	0.0162599	0.0152469	0.0172756	0.018982	0.024095
883	207.656	3	6.5647306	261	0.00735011	0.0074014	0.00958008	0.00778578	0.00978993
884	207.655	2	6.5652437	347	0.0432122	0.040465	0.0496846	0.0485358	0.0583067
885	207.63	1	9.76273	246	0.0141228	0.0149414	0.0154331	0.0165628	0.015857
886	207.6	2	7.3682556	293	0.0104528	0.0109214	0.0143885	0.0119627	0.0203582
887	207.553	2	8.205029	242	0.00116521	0.00127783	0.00143794	0.004214	0.00349491
888	207.534	3	6.2685294	311	0.000681534	0.000687207	0.000724767	0.00135612	0.00340194
889	207.532	2	7.492941	328	0.00157577	0.00166561	0.00229544	0.00544003	0.00652146
890	207.443	3	7.7082477	279	7.308e-06	6.32258e-06	8.15672e-06	0.000269616	0.00040897
891	207.3	1	9.27683	265	0.017851	0.0186258	0.0197664	0.0191525	0.0218
892	207.263	3	7.8221874	283	8.583e-06	7.33116e-06	8.99918e-06	0.000120999	0.000102538
893	207.227	2	8.028503	281	0.00740719	0.00608934	0.0070292	0.009842	0.00907839
894	207.175	2	7.950011	302	0.00430941	0.00456207	0.00528728	0.0104577	0.0105037
895	207.153	2	8.074116	403	0.000704937	0.000776548	0.000968601	0.000744568	0.000917715
896	207.119	1	10.8188505	309	0.00202119	0.00270353	0.00208606	0.00272759	0.00262005
897	207.117	3	5.9988403	338	0.0124614	0.0159171	0.0196692	0.0160425	0.0230374
898	207.057	2	8.696	261	0.000384394	0.000316373	0.000309826	0.000323684	0.000360141
899	207.024	1	8.176161	328	0.0842981	0.0835643	0.0896547	0.0891677	0.100017
900	207.02	2	8.1073475	309	0.00370361	0.00371175	0.00414668	0.00439312	0.00534966
901	206.906	2	7.1926517	265	0.000337572	0.000297537	0.000242681	0.000255881	0.000269706
902	206.874	2	8.114021	280	0.00426186	0.00336916	0.00460582	0.00416717	0.00445454
903	206.847	5	6.610857	328	5.62151e-05	3.57318e-05	5.05219e-05	5.98526e-05	0.000153308
904	206.784	2	6.7380676	383	0.0713335	0.0724126	0.0786617	0.0809584	0.084268
905	206.737	1	6.4208865	282	0.0979078	0.105273	0.105117	0.19943	0.191235
906	206.733	1	9.0718155	247	0.00653963	0.00710747	0.00795874	0.00690684	0.012192
907	206.706	2	6.323686	264	0.039745	0.0441732	0.0479789	0.0695373	0.0683426
908	206.699	2	8.384178	327	0.00122991	0.00115541	0.00121751	0.00116566	0.00175806
909	206.678	2	8.542073	301	0.00145665	0.00146613	0.00173233	0.0014812	0.00322746
910	206.676	4	6.730764	241	0.000104814	8.47634e-05	0.000137185	0.000104925	0.000173557
911	206.674	2	6.661538	230	0.00135979	0.00150493	0.00190846	0.00769015	0.00797795
912	206.66	2	6.0820823	301	0.0233689	0.0247988	0.033504	0.0318402	0.0503831
913	206.642	2	6.996066	238	0.0100398	0.00790587	0.00878696	0.0113297	0.0103286
914	206.622	1	8.881115	242	0.0327332	0.037592	0.0385859	0.0370272	0.046114
915	206.586	2	6.1910505	252	0.0427916	0.043385	0.049845	0.0584318	0.0638512
916	206.428	3	5.9609427	287	0.00703653	0.00734433	0.00782646	0.0177937	0.014539
917	206.344	2	7.794796	284	0.00196103	0.00207967	0.00229489	0.00283308	0.00560968
919	206.262	3	6.624191	284	0.00137677	0.00150738	0.00187201	0.00156907	0.00407598
920	206.239	3	6.2887707	249	1.53004e-06	1.25591e-06	1.43163e-06	1.06208e-06	2.01986e-06
921	206.114	3	6.4709435	405	0.00285132	0.003848	0.00396754	0.0213084	0.0162306
922	206.104	1	10.930574	337	0.000400044	0.00036983	0.000407275	0.000513516	0.000610943
923	205.996	2	5.910739	354	0.0912707	0.114341	0.1361	0.116966	0.138193
924	205.993	3	6.6241913	359	0.00168041	0.00156684	0.001767	0.00606281	0.00701952
925	205.993	2	8.600715	250	0.000297167	0.000263296	0.000251407	0.00022794	0.000273347
926	205.948	3	8.029993	240	5.88103e-07	9.29799e-07	2.22085e-06	1.50316e-05	9.43586e-06
927	205.893	2	7.6094236	259	0.00257384	0.00171532	0.00215295	0.00266806	0.00358642
928	205.779	2	7.5675616	263	0.00648652	0.00599263	0.00634728	0.00646614	0.00653331
929	205.694	6	6.1128235	399	5.07115e-07	3.27955e-07	7.00974e-07	6.84092e-07	2.69845e-06
930	205.683	1	9.656916	247	0.0135749	0.0142486	0.0147072	0.0149174	0.0153403
931	205.672	3	6.5502596	338	0.000185157	0.000200972	0.000201882	0.000239698	0.000876316
932	205.662	1	8.220322	231	0.0272036	0.0281791	0.031931	0.051019	0.0695708
933	205.587	2	6.6287074	297	0.00337499	0.00335179	0.00445418	0.00681589	0.0203996
934	205.549	1	7.825498	266	0.0565217	0.0642497	0.0765465	0.111715	0.135614
935	205.536	1	10.33295	248	0.00172796	0.00182262	0.00225617	0.00264232	0.00263413
936	205.441	1	9.619748	236	0.0151432	0.0147268	0.0150278	0.0156826	0.0172662
937	205.42	2	7.1563168	314	0.019714	0.020597	0.024247	0.0224432	0.0311371
938	205.39	2	8.483162	389	0.00204091	0.0019634	0.00202751	0.00217062	0.0024281
939	205.374	2	7.1295295	311	0.0126284	0.0104507	0.00988715	0.0110684	0.0118793
940	205.313	4	5.91938	343	0.00117621	0.000888376	0.00126933	0.00115921	0.00161965
941	205.3	1	8.305876	251	0.0453382	0.0502884	0.0565801	0.06749	0.0664611
942	205.29	1	9.629454	229	0.00240309	0.00288575	0.00321895	0.00445992	0.00781822
943	205.167	2	6.9535165	229	0.00207422	0.00264152	0.00367391	0.00160371	0.00614415
944	205.15	1	8.594542	249	0.0112935	0.0145479	0.0126261	0.0308119	0.0468137
945	205.08	3	7.9548492	324	0.000683489	0.000687547	0.000989164	0.000878007	0.00140669
946	205.039	2	8.311495	323	0.00136481	0.00142205	0.00160196	0.00154186	0.00157953
947	205.036	2	6.7413783	260	0.000222154	0.000219485	0.000248994	0.000161892	0.000224711
948	204.996	3	7.004077	279	0.000435976	0.000407097	0.000431337	0.00036003	0.000804946
949	204.975	1	7.652989	291	0.10451	0.100477	0.101067	0.102009	0.112699
950	204.958	3	6.55318	328	0.00281495	0.00327211	0.00360092	0.00831114	0.00787128
954	204.818	2	7.2551394	279	0.0144202	0.0149165	0.0157493	0.0151627	0.0145116
955	204.805	1	8.059857	225	0.0640148	0.0589536	0.0647478	0.0694645	0.0700087
956	204.774	2	8.202273	270	0.0011141	0.00140819	0.00140391	0.00389214	0.00318998
957	204.756	1	9.106177	249	0.0107766	0.010887	0.0115066	0.0161226	0.0145254
958	204.68	2	6.509792	387	0.0867031	0.0872848	0.100349	0.108877	0.113231
959	204.67	2	6.2642937	243	0.0258607	0.0267818	0.026235	0.0375899	0.0348985
960	204.661	3	6.770632	250	0.000406687	0.000432396	0.000606497	0.00055772	0.00135827
961	204.628	2	7.1974554	307	0.00877618	0.00916798	0.0108642	0.00977004	0.0157767
962	204.597	1	8.437863	345	0.0332746	0.0355677	0.0404415	0.0541169	0.0851123
963	204.549	3	6.2323384	263	0.000603995	0.000525566	0.000785013	0.000630273	0.0034027
964	204.502	2	7.64776	356	0.00321887	0.00317165	0.00384274	0.00996991	0.0112666
965	204.465	2	6.084825	242	0.0466823	0.0483991	0.0496614	0.0508747	0.0480118
966	204.46	3	7.7163734	372	0.000630564	0.000634976	0.000760841	0.000718102	0.000860262
967	204.398	2	8.158081	253	0.000502746	0.000589549	0.000576585	0.00337867	0.00292324
968	204.392	2	6.876446	308	0.0203117	0.0190689	0.0237707	0.0252842	0.0433658
969	204.364	1	7.925304	260	0.0825016	0.0832607	0.0844655	0.0854308	0.0872837
970	204.337	2	7.084073	238	0.00134497	0.00107174	0.0007701	0.00156957	0.00120561
971	204.317	3	6.7269444	271	0.000773475	0.000709743	0.00092835	0.000891744	0.00118898
972	204.194	1	9.2852745	250	0.0150066	0.017645	0.0185981	0.018231	0.0200102
973	204.144	3	6.5919256	278	0.000474576	0.000462494	0.000753384	0.00223129	0.0012981
974	204.144	2	8.070849	299	0.0014705	0.00152843	0.00160824	0.00145581	0.00340165
975	204.118	4	5.890074	352	0.000972615	0.00121989	0.00151363	0.000923695	0.00526968
976	203.997	2	8.283491	280	0.00126765	0.00136409	0.00174831	0.00261237	0.00285279
977	203.905	2	7.09741	306	0.00486989	0.00455753	0.00452397	0.00389888	0.00647961
978	203.857	1	7.7974997	239	0.0756059	0.0815574	0.0888635	0.0910235	0.102525
979	203.842	3	8.739476	299	5.8862e-05	6.94477e-05	7.74753e-05	7.65046e-05	0.000136236
980	203.781	2	6.8489485	245	0.00755271	0.00742683	0.00947651	0.014956	0.0187263
981	203.668	2	6.096786	363	0.0504959	0.0526419	0.0591122	0.0563634	0.0769251
982	203.592	3	6.1900716	290	0.000825557	0.000645306	0.000811763	0.000988138	0.0045141
983	203.567	2	6.455143	245	0.0240246	0.0215995	0.0224487	0.018588	0.0251673
984	203.53	4	6.696315	273	0.000237745	0.000225934	0.000257977	0.000235282	0.000275761
985	203.519	3	7.0087934	379	7.14472e-05	7.19613e-05	8.86414e-05	0.00165911	0.00228626
986	203.474	2	8.193764	249	0.00322111	0.0036168	0.00429247	0.00361864	0.00421344
987	203.465	3	6.396108	405	0.0132331	0.0145669	0.0144265	0.0133713	0.0135864
988	203.465	3	6.304988	240	0.000602146	0.000546994	0.000535364	0.000369118	0.00092246
989	203.45	1	9.179196	248	0.0118333	0.0118255	0.0120058	0.0116269	0.0172671
990	203.436	1	10.388026	262	0.00359033	0.0034498	0.00330686	0.00375266	0.00374741
991	203.411	4	6.9000173	266	3.6539e-05	2.7798e-05	3.63894e-05	2.7245e-05	5.40512e-05
992	203.283	4	6.444603	327	0.00119146	0.00116718	0.00175088	0.00149216	0.00216087
993	203.253	2	6.0320673	264	0.00475051	0.00387623	0.0034706	0.00430127	0.00407252
994	203.212	2	5.8967066	299	0.0812267	0.0838626	0.0896595	0.0861598	0.101906
995	203.173	4	6.9472604	312	9.58721e-06	1.23859e-05	2.2791e-05	0.000357408	0.000398602
996	203.148	3	5.923981	262	0.00959325	0.00869604	0.0100067	0.00841982	0.00888389
999	203.065	3	6.1061196	409	0.0112438	0.0104214	0.0115439	0.00949972	0.0118254

## Sheet: neg
Seq	Start_pos_in_chr1	Noccur	Len	MinScore	Bernoulli	Markov1	Markov2	HMM3	HMM4
0	151393	1	330	7.1015663	0.124833	0.131369	0.145241	0.184498	0.161571		This file contains computed P-values for negative regions, see page INFO for the details
4	1037992	2	232	8.739476	0.000230303	0.000255161	0.000392987	0.000695394	0.00123737
5	1054452	1	363	6.6793017	0.027788	0.0333085	0.0380513	0.0344899	0.0701923		COLUMNS:
9	1470022	1	400	8.503529	0.00806578	0.00961782	0.0118128	0.0198951	0.0402741		1. Seq - index numbers of the regions
11	3832153	1	391	8.67299	0.012581	0.0125884	0.0143842	0.0124516	0.0176937		2. Start_pos_in_ch1 - the position on the first chromosome in which the region starts
16	5456926	1	333	7.43237	0.087345	0.0756658	0.0697591	0.0779118	0.0725864		Let H be the pattern consisting of all words exceeding the cut-off 5.89 (about 0.0003 of all 12-mers) and their reverse-complemented words.
27	6703705	1	313	6.360774	0.123737	0.1284	0.125799	0.107411	0.148419		3. Noccur - numbers of occurrences of H in the regions
32	7331338	1	256	7.3037724	0.173446	0.162975	0.176682	0.181773	0.180367		4. MinScore - minimal PSSM scores among scores of the pattern words found in the regions
35	7683812	1	361	7.516579	0.0591796	0.0542895	0.0557739	0.054775	0.0587032		5. Len - the lengths of the regions
36	7762859	1	323	7.0241265	0.0636213	0.0714899	0.100129	0.147501	0.17857		6. Bernoulli, Markov1, Markov2, HMM3, HMM4 - computed P-values for models: Bernoulli models, Markov models of orders 1 and 2, HMM with 3 and 4 states
37	8651276	1	298	7.085425	0.140197	0.156503	0.157161	0.171255	0.175834
38	8744548	2	329	5.9442873	0.0842176	0.0868149	0.0872188	0.0769594	0.10039
41	9110890	1	328	6.3101497	0.299935	0.297169	0.361299	0.399729	0.404684
46	9951426	1	270	5.991805	0.138979	0.147341	0.145335	0.151115	0.172942
49	10598166	1	363	6.117129	0.236351	0.228883	0.234869	0.245337	0.281426
54	12125375	1	208	7.7021546	0.0246657	0.0225284	0.0164183	0.0191445	0.026635
58	14439324	1	270	6.352954	0.146924	0.154929	0.144868	0.150304	0.142243
59	14711649	1	250	8.55861	0.0456624	0.0421178	0.0450907	0.0502393	0.0597013
62	17009467	1	265	8.676182	0.0339527	0.0351943	0.0396243	0.0374553	0.0461036
64	17413397	1	383	9.244602	0.00835374	0.00940205	0.00943876	0.0100019	0.0108834
71	19278463	1	259	8.6322775	0.0111666	0.0124945	0.0141521	0.0124996	0.014601
72	19367767	3	257	7.893563	5.39112e-06	5.33983e-06	1.17706e-05	4.16102e-05	6.93786e-05
83	22810223	1	314	6.1770086	0.364956	0.35057	0.373825	0.373412	0.398804
90	23724757	1	245	7.6161895	0.0469424	0.0471952	0.0537599	0.0454112	0.0651288
94	24274023	2	316	6.5861707	0.0315783	0.0335444	0.0327253	0.0565974	0.0533672
101	26028520	2	214	8.739476	6.95848e-05	6.77708e-05	8.09093e-05	7.55749e-05	0.000107034
102	26228535	1	241	6.152645	0.167271	0.178305	0.195012	0.195076	0.227439
109	27562936	2	275	6.485534	0.00519232	0.00543688	0.00584966	0.00888721	0.0117778
110	31882638	1	345	6.490737	0.0857569	0.0910054	0.103267	0.0874321	0.0877483
113	32319843	1	306	7.649816	0.0753265	0.0754171	0.0825325	0.117876	0.148599
114	32338207	6	235	8.259426	4.27869e-11	2.30143e-11	8.80715e-11	2.59242e-08	3.19161e-08
115	32443008	1	270	6.918799	0.0892794	0.100481	0.108917	0.172484	0.150913
118	32632661	2	340	6.021414	0.0321171	0.0365101	0.0394846	0.0575742	0.0953992
119	32658838	1	314	6.584671	0.0972761	0.109903	0.0994261	0.102565	0.0986745
120	32771619	4	355	6.046109	0.0003959	0.000450946	0.00062983	0.00287024	0.00228615
124	33818334	1	343	8.129472	0.0294888	0.030651	0.0409467	0.0553672	0.0567504
131	35803871	1	269	6.9824343	0.196071	0.214335	0.230079	0.285281	0.306341
132	35945503	3	395	5.97339	0.0194933	0.0227356	0.0286521	0.0268761	0.046699
142	43971430	1	336	8.297346	0.0213457	0.0219232	0.0267665	0.0219764	0.0343531
144	45824169	2	206	6.1335034	0.0161284	0.016241	0.0184221	0.0474944	0.0346452
145	45944126	4	373	6.6061606	0.000160585	0.000185447	0.000248071	0.00216471	0.00533979
146	46058044	3	253	6.253064	0.00164549	0.00208328	0.00253897	0.00561986	0.010886
148	46241597	1	296	9.817519	0.00665766	0.0075937	0.00798626	0.00945989	0.0131882
153	48405712	1	270	8.418365	0.0334633	0.0284202	0.023405	0.0251849	0.0301889
154	48463570	1	227	7.142359	0.0362937	0.0362994	0.0473642	0.0266108	0.0225891
155	48631926	1	397	7.2292953	0.237878	0.244969	0.257526	0.292675	0.32189
159	49755516	1	361	6.624191	0.265969	0.275609	0.295121	0.339566	0.330429
162	50402914	2	334	6.2022223	0.117102	0.112845	0.112358	0.106995	0.111
167	53631625	2	264	6.0086913	0.0251539	0.0299991	0.0333859	0.0482112	0.0551165
170	54089121	3	284	6.1772776	0.00115487	0.00100154	0.00140674	0.00151649	0.00618108
176	55539550	2	354	6.0831504	0.05604	0.0547006	0.0605086	0.0542341	0.0843373
183	56539924	1	366	8.060073	0.109373	0.108609	0.122183	0.119669	0.128102
188	57325848	1	303	7.076859	0.221727	0.214228	0.22798	0.221762	0.233495
189	57664753	1	373	8.08204	0.0950556	0.0991088	0.0957924	0.101895	0.100178
199	60361473	1	217	7.661802	0.0830624	0.0897429	0.0946342	0.101756	0.10258
204	60674597	1	269	6.0967865	0.335326	0.324613	0.320116	0.349435	0.356036
206	60949529	1	400	6.7188306	0.332956	0.358145	0.390271	0.394647	0.405336
207	61257077	2	333	6.129732	0.0512044	0.0520071	0.0575834	0.0539668	0.051887
209	61799237	1	218	6.4612417	0.185625	0.198889	0.213053	0.201445	0.233803
215	62340632	2	260	7.8349814	0.00432572	0.0047276	0.00700885	0.0124582	0.0119979
218	62512445	1	251	6.457572	0.190138	0.190468	0.201933	0.188239	0.215663
222	63596769	1	262	6.920281	0.219925	0.209436	0.215419	0.228003	0.243925
224	63907514	1	323	8.250612	0.0837105	0.0881907	0.103349	0.106354	0.100677
225	63920238	2	272	6.008691	0.105061	0.0967098	0.0949858	0.104711	0.109519
226	64138250	1	314	7.2408433	0.0839389	0.0849498	0.0808586	0.085601	0.095683
227	64418361	3	266	7.026468	0.000353019	0.00031874	0.000305358	0.0003024	0.000404609
231	64744383	1	244	8.250612	0.0635224	0.0586331	0.0581769	0.0598087	0.0601172
235	65185204	1	229	9.592366	0.0109029	0.0106308	0.0109808	0.0113022	0.0119191
236	65347372	1	295	8.139177	0.0690324	0.0690992	0.0775507	0.0748831	0.0865452
242	66479546	1	327	6.001516	0.462196	0.453741	0.459328	0.469392	0.475444
244	66611890	1	346	6.446107	0.327198	0.338928	0.335218	0.351493	0.344391
248	67788280	1	292	7.6865096	0.100797	0.101931	0.106867	0.114231	0.12547
249	68265747	1	343	7.7234926	0.101238	0.104665	0.110548	0.107862	0.131983
251	68698658	1	353	8.720883	0.0301514	0.0333194	0.0420018	0.0430166	0.0446198
256	69159987	1	243	6.2498965	0.240268	0.226729	0.241477	0.231	0.24559
257	69374599	2	278	6.0015955	0.057852	0.0492507	0.056535	0.0606463	0.0833578
259	70004117	1	314	8.250612	0.091797	0.0930985	0.0983318	0.104519	0.109429
260	70015290	2	294	6.3288364	0.0582296	0.0564063	0.0590171	0.0573823	0.059185
265	71557845	1	229	8.67299	0.0422781	0.0438709	0.0444566	0.047159	0.0513297
268	72208971	1	223	7.9182706	0.0858872	0.0810338	0.0896108	0.0983124	0.109975
272	72721162	1	230	8.05552	0.0941278	0.0928107	0.100286	0.0994124	0.102082
273	72774432	1	301	6.1442523	0.476521	0.471034	0.510111	0.49792	0.495298
275	73419784	2	374	6.2530637	0.139174	0.133127	0.145721	0.153524	0.169322
278	75053018	3	340	6.8586235	0.00497899	0.00457742	0.00610173	0.00634447	0.0100763
281	75489501	1	383	6.9649076	0.355974	0.362327	0.370472	0.362017	0.373663
282	75850404	1	208	6.2022223	0.224625	0.22015	0.212823	0.214101	0.220509
283	75894567	1	297	6.4019365	0.260533	0.265981	0.273517	0.270012	0.27877
284	75908964	2	396	6.2472844	0.13159	0.107868	0.120893	0.131027	0.161453
286	76840116	1	324	8104-08-01	0.0516599	0.0512437	0.0535356	0.0567556	0.0600782
293	78607296	2	375	5.9166026	0.135815	0.137818	0.144437	0.136159	0.149741
298	79069097	1	294	6.362932	0.356499	0.340295	0.367441	0.375364	0.382143
299	79287041	3	325	6.2530637	0.0148257	0.0141409	0.0163968	0.0188344	0.0208982
300	79304725	1	392	7.0354095	0.300988	0.287768	0.330212	0.307284	0.341276
301	79651152	1	363	6.55705	0.427139	0.43034	0.444358	0.443993	0.47118
303	79865710	1	245	6.438171	0.273788	0.270003	0.292939	0.293283	0.289596
305	80210393	3	399	6.0916953	0.0533612	0.0554802	0.0586126	0.0573318	0.0721016
310	80800314	2	320	6.2022223	0.10937	0.12082	0.115393	0.101695	0.0961171
312	81191873	4	278	6.2512093	0.000281187	0.000333238	0.000459571	0.00085282	0.00064718
313	81384135	1	380	6.8403077	0.335646	0.315866	0.34985	0.343153	0.368605
318	81782284	1	312	7.5164995	0.183667	0.178133	0.187961	0.19482	0.190965
319	82255233	2	381	6.0734777	0.118977	0.127401	0.145724	0.18987	0.186508
321	82368340	2	205	6.005039	0.0438733	0.0529759	0.0633762	0.0636667	0.0712516
324	82553760	1	397	7.4176555	0.233893	0.222007	0.24912	0.234078	0.264237
326	82805716	1	281	6.5039425	0.271515	0.260281	0.260003	0.283013	0.288701
330	83488799	1	375	6.5999875	0.314339	0.316669	0.338876	0.307887	0.329385
332	83897998	1	310	6.610777	0.319297	0.331893	0.355022	0.346622	0.36221
333	83966499	3	329	6.18198	0.0138849	0.0116779	0.0137587	0.0146329	0.0165076
335	84352365	1	378	9.972937	0.0151327	0.01528	0.0155623	0.0157095	0.0151092
337	84418860	3	261	6.060114	0.0082085	0.00911753	0.0106375	0.0111747	0.0139426
338	84596164	2	372	6.1605325	0.0982535	0.0903968	0.100773	0.130332	0.155409
340	85016347	2	375	6.149995	0.178429	0.172164	0.200351	0.199278	0.210079
342	85226460	3	304	7.75652	9.14106e-05	0.000101205	0.000154968	0.000119729	0.00038602
343	85269205	1	298	8.786215	0.0345202	0.0322897	0.0379095	0.0391794	0.0441795
344	85294426	3	384	6.719736	0.00483992	0.004603	0.00667213	0.00501943	0.00608277
345	85296822	2	380	6.19043	0.070646	0.0706353	0.0791278	0.0754288	0.0774981
349	85976400	3	393	6.2022223	0.0158409	0.0144999	0.015309	0.0159578	0.0165474
350	86164368	2	206	8.212776	0.00230608	0.00232029	0.00273504	0.00250819	0.00330509
352	86432724	1	322	7.5071416	0.19135	0.177501	0.18721	0.185124	0.194688
353	86456917	1	334	7.4002557	0.226757	0.226585	0.235163	0.245092	0.258044
354	86590808	1	375	7.820924	0.199251	0.184376	0.192658	0.194592	0.206615
355	86736554	1	209	7.4520454	0.11147	0.109246	0.11121	0.117829	0.13453
359	88164551	3	340	6.0108886	0.0128269	0.0145341	0.0192817	0.0266967	0.0336519
360	88345755	1	308	8.536557	0.0658131	0.0673425	0.0714646	0.0662256	0.0724814
361	88400513	1	300	5.9980755	0.37731	0.36495	0.398555	0.388954	0.400126
362	88421195	1	255	8.969062	0.02682	0.0263976	0.0300801	0.0273531	0.032368
367	89161766	1	333	6.0153327	0.466746	0.474339	0.488476	0.478887	0.48941
374	90518537	1	323	9.727135	0.0184679	0.0195708	0.0192463	0.0227496	0.0238124
375	90573894	1	228	6.3816733	0.237906	0.233041	0.25398	0.2456	0.262368
378	91134592	1	211	8.739556	0.0385869	0.0423016	0.0438712	0.0474482	0.0462751
381	91429342	1	248	10.840693	0.00147606	0.00190206	0.00183215	0.00185264	0.00178544
382	91499883	1	325	8.232309	0.0696462	0.0700361	0.0726561	0.0768075	0.0791934
387	96373731	1	307	8.618417	0.0796366	0.0790802	0.0852066	0.0909096	0.0955446
388	96486264	2	213	6.129732	0.0426887	0.0416381	0.0489018	0.0449966	0.0505655
390	96975860	3	349	6.992744	0.00177685	0.00179322	0.00183347	0.0017906	0.00191812
394	97504227	1	213	7.7186284	0.113447	0.110809	0.112912	0.110344	0.121088
395	97633301	1	291	7.5584474	0.145395	0.147571	0.148169	0.166229	0.165113
396	97649895	2	308	6.925746	0.0443356	0.0482841	0.0528435	0.0517388	0.0602102
397	98420917	1	240	8.284134	0.105248	0.0993783	0.104292	0.115878	0.11046
399	99035786	3	325	6.3069787	0.0267473	0.0250308	0.0331243	0.0313343	0.0359386
400	99198900	2	346	5.9247456	0.108484	0.106469	0.110519	0.121361	0.130841
401	99208831	3	394	6.457572	0.0208088	0.0181793	0.0194523	0.017703	0.0206523
402	99546868	1	312	6.446945	0.257539	0.250358	0.279918	0.263194	0.337417
403	99780463	2	295	6.6570945	0.0441312	0.041002	0.0420363	0.0488908	0.0633662
406	100711792	1	284	6.0787067	0.25653	0.265482	0.285442	0.330643	0.365434
412	103042563	2	297	6.026881	0.110506	0.107039	0.109761	0.14235	0.136365
414	103520031	1	284	7.645765	0.130734	0.13804	0.152296	0.144839	0.145844
416	103615805	2	381	6.001516	0.168173	0.14914	0.177134	0.179182	0.190975
418	103771855	2	257	6.116763	0.0835788	0.085742	0.090986	0.08511	0.101003
420	104183608	1	288	6.1319237	0.399198	0.397774	0.413561	0.428841	0.436285
423	105596172	2	394	7.065161	0.0933409	0.0934156	0.119532	0.109346	0.113448
424	105891045	1	281	6.4858055	0.301885	0.330263	0.35705	0.365492	0.37673
425	105982561	1	329	6.593346	0.240783	0.247408	0.270947	0.317839	0.308731
426	106373063	1	319	5.992659	0.482112	0.496887	0.515055	0.49753	0.503485
430	107032504	1	234	6.953438	0.200252	0.189693	0.211459	0.204049	0.205314
443	111525941	1	295	6.0735574	0.223648	0.245602	0.269564	0.250574	0.252772
445	111668937	4	393	6.69441	0.00117883	0.00121377	0.00112829	0.001422	0.00167375
447	111880007	1	287	6.6406655	0.234619	0.225188	0.213719	0.21641	0.221048
448	112161032	2	265	6.475496	0.00866486	0.00792803	0.0102663	0.00837536	0.010162
451	112616052	2	274	6.953438	0.0144018	0.0125623	0.0121588	0.0138464	0.0147015
452	112751594	1	296	6.5741343	0.299838	0.29319	0.302001	0.308711	0.360846
454	113118272	1	206	6.352954	0.192019	0.195994	0.211346	0.266758	0.278407
457	113709397	1	261	6.6210704	0.128191	0.11764	0.125909	0.123891	0.140239
460	114135726	1	213	9.662686	0.0153334	0.0168029	0.0165684	0.0174699	0.0170083
462	114441532	1	377	7.6896534	0.112567	0.119852	0.12317	0.127299	0.137338
463	114456538	1	265	6.362932	0.168546	0.164822	0.173783	0.166146	0.170809
464	114481848	2	206	6.253064	0.0222067	0.0247592	0.0257737	0.046989	0.0429932
470	115242815	1	391	7.9053016	0.119477	0.131692	0.138959	0.147842	0.160776
471	115376686	2	250	7.283509	0.0128066	0.0150579	0.0166661	0.0142797	0.0170604
472	115552302	2	277	6.247835	0.01828	0.0204768	0.0165775	0.0189748	0.0242948
475	115952346	1	394	6.0276456	0.393354	0.39165	0.421533	0.416393	0.439071
476	116258224	1	210	7.844683	0.0366999	0.0376479	0.0401422	0.0377323	0.040575
478	116522872	1	241	6.379887	0.170326	0.181431	0.203844	0.12391	0.119211
481	117023329	1	343	8.0192175	0.0515261	0.0533819	0.0566227	0.0544345	0.0539417
485	117902633	1	204	7.0633097	0.0969541	0.0899442	0.0861289	0.0867326	0.0888152
486	118118518	2	293	6.882886	0.00211737	0.00211469	0.00195503	0.00211957	0.00239618
489	118614639	2	261	7.906723	0.00526369	0.00501408	0.00639956	0.0075925	0.00989688
491	118716284	2	250	6.2583246	0.0660319	0.057308	0.0600949	0.0621068	0.0637532
495	119468489	1	304	7.695822	0.118796	0.113165	0.115235	0.113018	0.119797
496	119533856	1	248	6.833	0.0530135	0.0509149	0.0623562	0.0535107	0.067504
506	143140477	2	277	6.5741343	0.036115	0.0355463	0.0357727	0.0891927	0.057105
514	143963629	1	398	6.0108886	0.349589	0.342469	0.342675	0.327052	0.33234
515	143976057	1	355	6.5448747	0.308007	0.28743	0.318333	0.314121	0.308834
521	145639466	1	297	6.5649023	0.213782	0.215458	0.22685	0.259725	0.292589
524	146058810	1	347	6.7372255	0.215504	0.233309	0.271182	0.32594	0.287397
525	146391160	1	356	6.5039425	0.264999	0.286638	0.327783	0.398635	0.330368
527	146528064	1	306	7.094447	0.200785	0.198818	0.203655	0.202907	0.212974
528	146538777	1	321	9.665441	0.0171968	0.015672	0.0140474	0.0150236	0.0145112
529	146703701	1	303	7.507221	0.0884603	0.0905247	0.0961768	0.0932919	0.0996047
531	147155751	1	335	6.304988	0.284333	0.278838	0.288968	0.279371	0.334382
533	147514865	1	252	7.027091	0.0965897	0.102964	0.115927	0.152746	0.140201
535	150151532	2	304	5.9420323	0.0324606	0.0350927	0.0399869	0.0746128	0.072229
536	150692361	1	221	7.661514	0.0654506	0.0741643	0.0801928	0.117699	0.10312
538	155510462	1	240	8.796411	0.0283557	0.0309093	0.0323369	0.0435565	0.0695147
539	155942618	1	293	6.6107774	0.0696618	0.0590181	0.0632054	0.0604037	0.0783245
540	155957072	1	345	9.724838	0.00563013	0.00494654	0.00545886	0.00595703	0.00749911
542	156489646	1	372	6.9925423	0.173784	0.192687	0.201797	0.254861	0.296656
545	157103353	1	323	7.3904576	0.126313	0.126087	0.140569	0.138753	0.142634
546	157198178	1	233	7.7186832	0.0609316	0.0573064	0.0611255	0.0601287	0.0663493
552	158263486	1	315	6.056087	0.257834	0.243276	0.24689	0.259617	0.261907
556	158671171	1	383	6.6978946	0.295923	0.274678	0.30391	0.303554	0.301308
558	159088281	3	318	5.952856	0.0138263	0.0156338	0.0210602	0.0196828	0.029897
560	159212923	2	291	7.795079	0.0131389	0.0125594	0.01341	0.0120897	0.0144508
562	159376642	1	250	6.478971	0.216724	0.213911	0.224464	0.257536	0.244542
563	159465211	1	262	6.4166317	0.228324	0.233257	0.242694	0.253992	0.359636
572	160492577	2	203	5.952857	0.0409891	0.0408952	0.0409724	0.0464024	0.0484009
573	160637739	2	379	6.0108886	0.0933701	0.0832741	0.105032	0.11758	0.109017
576	161301213	1	348	6.88562	0.20122	0.211826	0.221012	0.277506	0.24499
577	161343233	1	386	7.541842	0.136381	0.143277	0.154536	0.206456	0.273475
579	161886053	1	252	6.8156004	0.210379	0.204589	0.21539	0.215235	0.252035
580	162208696	2	395	7.6662464	0.00599429	0.00630721	0.00697125	0.00680106	0.00754845
581	162418750	1	364	6.5438714	0.225111	0.211085	0.22277	0.232043	0.240979
586	164362151	1	235	6.0967865	0.372831	0.345178	0.360132	0.387547	0.413236
587	164398566	2	359	6.104017	0.0861073	0.0784401	0.0880232	0.0778566	0.0869547
588	164472240	2	361	6.2022223	0.0452374	0.0510592	0.0606308	0.0610799	0.0689323
591	164971302	2	324	6.1720653	0.097806	0.0917915	0.0882265	0.0949789	0.0892981
593	169880978	1	373	6.822224	0.184459	0.198004	0.20009	0.234455	0.249815
596	170453344	1	268	5.9903774	0.299727	0.29751	0.324724	0.310263	0.349391
597	170458569	1	206	6.2530637	0.243532	0.252984	0.266048	0.343981	0.312419
599	170804199	1	390	8.171097	0.0986928	0.106481	0.100997	0.102828	0.109698
601	172639126	1	324	7.309099	0.16353	0.157667	0.153694	0.150246	0.159513
603	172751890	3	227	7.1608715	0.00181209	0.00137229	0.00122595	0.00151146	0.00331471
604	173266285	3	352	5.9488845	0.0219192	0.02103	0.0238106	0.0237416	0.0229439
606	173706471	2	342	6.7889385	0.0286313	0.0312978	0.0321931	0.043434	0.0351937
608	173818171	2	375	6.9758024	0.0216947	0.0211984	0.0208082	0.0375447	0.0455693
611	174425215	1	303	7.595027	0.182103	0.187128	0.201876	0.208141	0.194334
615	174780241	3	397	6.984935	0.00363503	0.00379054	0.00495557	0.00480412	0.00741683
619	175797447	1	218	6.406709	0.163103	0.161	0.166951	0.159935	0.174423
620	175914642	2	348	6.328118	0.0619013	0.0599294	0.0633249	0.0621683	0.0696834
621	176017710	1	354	5.943701	0.516659	0.546055	0.572831	0.537693	0.571197
622	176190395	1	297	8.589941	0.0532421	0.0583587	0.0658794	0.0683988	0.0792839
625	176523106	1	398	8.915237	0.0266613	0.0229111	0.0283073	0.0280121	0.0298456
626	176561280	1	229	7.962392	0.0622898	0.0665177	0.066604	0.0622399	0.0668019
627	176839870	1	239	7.5630484	0.0868753	0.0769066	0.0792357	0.083052	0.0852786
630	177080676	2	240	6.0608644	0.031313	0.0286675	0.0341386	0.0356543	0.0432147
631	177458320	2	301	8.362336	0.00176425	0.00173711	0.00208062	0.00188329	0.00244658
633	179431912	1	240	6.722067	0.233175	0.199333	0.184741	0.233347	0.193906
634	180398412	2	242	6.103356	0.0801702	0.0788075	0.0770324	0.0819651	0.0776381
638	180641227	2	390	6.5390086	0.0853199	0.0931128	0.11957	0.123078	0.12315
640	181026053	1	258	7.0971227	0.099005	0.100405	0.119812	0.115521	0.146412
642	181379703	1	337	5.9256015	0.194344	0.188207	0.190187	0.200219	0.224572
646	182314840	1	241	7.554522	0.0779623	0.0777728	0.0861285	0.109831	0.146917
648	182371951	1	346	7.0381837	0.174168	0.167609	0.191392	0.175877	0.209227
649	182475796	1	317	7.076859	0.13565	0.142294	0.156369	0.191688	0.181021
656	183906986	1	226	6.465111	0.118462	0.117248	0.120379	0.118838	0.126241
658	184214577	1	372	6.983327	0.206883	0.193133	0.204652	0.201577	0.205715
660	184244217	1	387	7.1764617	0.229847	0.243295	0.264894	0.244373	0.275468
664	185488018	1	297	7.540374	0.206368	0.192697	0.206445	0.200355	0.216362
665	186041252	1	265	8.253576	0.0853318	0.0857878	0.0931083	0.0909235	0.0933625
669	187145249	1	250	8.129472	0.0736049	0.0725035	0.0746625	0.0778783	0.0860721
670	187553243	1	247	7.8935637	0.106129	0.112378	0.122823	0.143996	0.144232
671	187677050	1	367	6.9952874	0.213839	0.21088	0.21465	0.21323	0.243474
673	188113799	3	341	6.096522	0.0251941	0.026272	0.0288676	0.0335084	0.0401765
674	188243744	2	312	6.477835	0.102125	0.104544	0.115109	0.136296	0.1349
675	188260909	1	376	6.6674337	0.313057	0.312898	0.346569	0.318849	0.335096
676	188292207	2	378	6.185977	0.172862	0.183653	0.189275	0.192492	0.216078
677	189267515	3	389	6.3370876	0.0171546	0.0175256	0.0218298	0.0215046	0.0241139
678	189454739	1	228	9.515826	0.0198849	0.0200565	0.0194358	0.0225193	0.021191
679	189872090	4	321	6.3425155	0.00135808	0.00103639	0.00200527	0.00157852	0.00207072
680	190027032	2	204	8.17472	0.00539808	0.00521966	0.0055181	0.00541	0.00546854
681	190172445	1	393	7.1319695	0.27358	0.26305	0.293085	0.299255	0.3297
683	190373180	1	389	7.623779	0.215042	0.219349	0.232876	0.2196	0.238001
684	190376596	3	303	6.685885	0.00749907	0.00616612	0.00797333	0.00894585	0.00951456
685	190419488	1	290	7.2292953	0.249807	0.255982	0.280451	0.263436	0.304704
690	191246656	1	334	7.7546444	0.181653	0.192007	0.203536	0.220079	0.21756
691	191355485	1	383	7.535906	0.264578	0.267844	0.286171	0.271356	0.285936
692	191433340	2	337	6.005039	0.153282	0.162241	0.19515	0.181793	0.199561
695	191798190	4	279	8512-08-01	1.2649e-07	1.04796e-07	1.12757e-07	1.40835e-07	2.07738e-07
696	191824393	3	380	6.0820026	0.0412088	0.0470634	0.0558506	0.0537499	0.0587159
698	192241034	1	264	8.7693405	0.0541985	0.0536269	0.0566974	0.0580898	0.0576721
699	192321744	1	258	6.0289545	0.438494	0.435929	0.462021	0.436033	0.442125
700	192669726	2	399	6.7278085	0.0677474	0.0723012	0.0793302	0.0869441	0.0832319
706	193744626	1	369	8.234618	0.109533	0.111045	0.121267	0.110149	0.117846
707	193894826	1	262	5.967952	0.321095	0.344848	0.378903	0.382548	0.426291
708	194073775	1	333	8.567423	0.0717319	0.0757448	0.0776635	0.083416	0.132427
710	194142034	1	209	6.0289545	0.330093	0.32854	0.344303	0.341894	0.363651
713	194483830	1	316	5.9324675	0.440924	0.450503	0.483578	0.507557	0.50184
715	194660972	2	283	6.1984262	0.107881	0.114722	0.137712	0.139407	0.141371
718	195037101	1	310	7.346572	0.183883	0.197718	0.23762	0.24693	0.222476
720	195364196	3	338	6.2301617	0.0169502	0.0164903	0.0179438	0.0189817	0.0203285
721	195427310	1	358	6.0265675	0.560682	0.554666	0.564942	0.57375	0.562534
722	195872131	1	293	6.6166263	0.34088	0.341624	0.360836	0.332491	0.348299
723	195938413	1	236	7.70675	0.0647702	0.0724026	0.0722525	0.0705541	0.072549
724	196070506	1	395	10.33295	0.00738975	0.007504	0.00720085	0.00821175	0.00769466
725	197854644	4	349	6.5942926	0.00130082	0.000989326	0.0013677	0.00124995	0.00206226
727	198197710	2	330	6.485805	0.0632255	0.0700572	0.0699035	0.0817505	0.0906079
730	198490351	1	394	7.0588655	0.281703	0.292577	0.285951	0.284306	0.300066
734	200258544	1	215	7.279065	0.109598	0.102806	0.106676	0.107208	0.128008
740	201192584	1	326	7.4455547	0.0541713	0.0545075	0.0527975	0.0639414	0.0744476
746	201835518	2	333	8.029993	0.00380356	0.00415063	0.00474467	0.00470313	0.00624374
752	202914893	1	383	7.13143	0.155329	0.162804	0.168144	0.176555	0.206008
758	205334046	1	322	9.817519	0.00744491	0.00733543	0.00839934	0.0104338	0.0103222
762	205595689	1	323	6.0427155	0.285354	0.301339	0.317013	0.413509	0.411669
764	206262373	3	228	6.596808	0.000629055	0.0008612	0.000969329	0.00134783	0.00125133
765	206632464	1	380	9.145848	0.0174839	0.017248	0.0181545	0.0171558	0.0175887
766	206914488	1	347	8.1073475	0.0498735	0.0486196	0.0477768	0.0484448	0.0422358
768	207151627	1	294	9.022124	0.0210817	0.0190877	0.0175129	0.0189561	0.0185032
769	207437244	1	244	6.9649076	0.176487	0.186544	0.201739	0.235386	0.211388
773	208200826	1	338	7.538092	0.0506344	0.0438225	0.0448881	0.0473079	0.0517301
776	208621121	1	287	6.233217	0.232766	0.227835	0.263616	0.266397	0.291425
777	209133794	1	249	6.6204786	0.210063	0.208352	0.218279	0.223625	0.248687
778	209150020	2	320	6.509792	0.0419385	0.0424088	0.0511582	0.0477589	0.053037
788	210718232	1	314	6.3745694	0.189305	0.192922	0.19784	0.190044	0.216596
790	211341133	1	291	7.8495703	0.0941108	0.102973	0.109042	0.105074	0.116717
793	213372617	1	288	8.258019	0.0828669	0.0906874	0.0953028	0.102583	0.104986
798	213917377	2	292	7.3115993	0.00984912	0.0092157	0.014377	0.0125456	0.0124188
800	214040715	1	289	6.453128	0.227451	0.236857	0.243597	0.240473	0.240335
803	214334865	1	373	9.380281	0.0315397	0.0274654	0.0263118	0.0285629	0.0255739
806	214808661	1	397	6.116785	0.392614	0.406838	0.430238	0.431929	0.456579
807	214846063	2	381	5.9758034	0.0717601	0.0816976	0.0904585	0.0970936	0.0951155
808	214928073	3	319	5.892675	0.0150385	0.0154517	0.0180873	0.0229183	0.0327267
813	215511734	1	214	6.3128757	0.228848	0.218693	0.225834	0.233891	0.246692
815	216258770	1	375	5.9609427	0.485443	0.481664	0.510845	0.507837	0.512233
822	218965123	1	260	6.1082487	0.324654	0.332719	0.351626	0.32475	0.338566
824	219344499	2	321	6.82876	0.0264785	0.0306504	0.0368862	0.0327529	0.0350136
825	219463065	1	307	8.005286	0.0880894	0.0889706	0.0968801	0.10286	0.101579
831	222301782	1	242	8.250612	0.0634351	0.0609291	0.0646886	0.0638628	0.0705172
832	222363452	1	401	7.3218646	0.188736	0.175694	0.181018	0.202677	0.20172
834	223499798	3	242	8.250612	2.76497e-05	1.83707e-05	1.79488e-05	2.93639e-05	2.28222e-05
835	224224824	3	320	5.9101267	0.0153277	0.0206065	0.0233702	0.0223035	0.0250517
837	224342745	2	218	6.0787063	0.0237944	0.0264891	0.0263534	0.0250057	0.0275223
841	225133283	1	310	6.543872	0.36505	0.342886	0.357482	0.349458	0.357224
847	225951538	1	214	6.2245464	0.123105	0.125357	0.140478	0.186417	0.175996
849	226113913	3	268	8.739476	4.91609e-07	6.36e-07	1.41156e-06	1.95903e-05	0.000265623
855	227050053	1	343	6.661538	0.188575	0.20138	0.193451	0.23555	0.24349
857	227326938	3	293	6.2792993	0.0099785	0.00908005	0.0088466	0.00718154	0.00873709
863	227997386	1	249	6.2628303	0.271725	0.272254	0.274097	0.307002	0.313811
866	228814227	1	377	7.959126	0.0691847	0.0699164	0.0760749	0.0934132	0.0920839
870	233981579	1	394	7.8609056	0.135196	0.140997	0.144046	0.149627	0.168132
872	234699260	4	353	6.4366355	0.000120694	0.000117302	0.000187909	0.000251708	0.00117397
875	235174284	1	275	6.744343	0.180215	0.175292	0.20577	0.247614	0.299039
876	235276249	1	356	6.4036455	0.265055	0.297396	0.289432	0.292145	0.336984
880	236017777	1	381	6.127343	0.4494	0.455788	0.461753	0.444866	0.454945
885	239164766	1	336	6.491207	0.360534	0.385155	0.421131	0.424334	0.45904
886	239813668	1	288	8.982755	0.0303603	0.0281763	0.0307151	0.0349624	0.0384351
888	240243207	1	218	6.309755	0.15546	0.169812	0.1964	0.221888	0.20191
889	240358343	2	362	6.528942	0.0419464	0.0381644	0.0488143	0.0448934	0.059087
893	242369671	1	208	6.524184	0.138545	0.140269	0.160887	0.163176	0.44251
898	246701291	2	256	6.5956545	0.0121675	0.011699	0.0125921	0.0119295	0.0188173
899	246710743	3	254	5.992079	0.00262695	0.00324413	0.00453076	0.0122218	0.0144053

## Sheet: ROC-curves
OCCURRENCES		NEG_RIGIONS
Noccur	TP	TN	FP	FN	Sensitivity	100-Specificity	Specificity		Notations:
1	874	561	339	26	97.1111	37.6667	62.3333		TP (true positive) - number of positive regions with significance greater or equal to a threshold
2	622	786	114	278	69.1111	12.6667	87.3333		FN (false negative) = 900-TP
3	291	858	42	609	32.3333	4.66667	95.3333		FP (false positive) - number of negative regions with significance greater or equal to a threshold
4	97	891	9	803	10.7778	1	99		TN (true negative) = 900 - FP
5	22	899	1	878	2.44444	0.111111	99.8889		Sensitivity = TP/(TP + FN)
6	10	899	1	890	1.11111	0.111111	99.8889		Specificity = FP/(FP + TN)
7	3	900	0	897	0.333333	0	100
8	3	900	0	897	0.333333	0	100
9	1	900	0	899	0.111111	0	100
10	0	900	0	900	0	0	100
BERNOULLI		BERN
P-val	TP	TN	FP	FN	Sensitivity	100-Specificity	Specificity
0.5	874	563	337	26	97.1111	37.4444	62.5556
0.4	873	572	328	27	97	36.4444	63.5556
0.3	870	597	303	30	96.6667	33.6667	66.3333
0.2	859	649	251	41	95.4444	27.8889	72.1111
0.1	826	718	182	74	91.7778	20.2222	79.7778
0.09	817	731	169	83	90.7778	18.7778	81.2222
0.08	807	748	152	93	89.6667	16.8889	83.1111
0.07	794	755	145	106	88.2222	16.1111	83.8889
0.06	781	771	129	119	86.7778	14.3333	85.6667
0.05	755	784	116	145	83.8889	12.8889	87.1111
0.0475	746	785	115	154	82.8889	12.7778	87.2222
0.045	739	788	112	161	82.1111	12.4444	87.5556
0.0425	734	792	108	166	81.5556	12	88
0.04	724	797	103	176	80.4444	11.4444	88.5556
0.0375	717	798	102	183	79.6667	11.3333	88.6667
0.035	709	801	99	191	78.7778	11	89
0.0325	695	804	96	205	77.2222	10.6667	89.3333
0.03	687	811	89	213	76.3333	9.88889	90.1111
0.0275	682	815	85	218	75.7778	9.44444	90.5556
0.025	672	821	79	228	74.6667	8.77778	91.2222
0.0225	651	823	77	249	72.3333	8.55556	91.4444
0.02	630	829	71	270	70	7.88889	92.1111
0.0175	613	833	67	287	68.1111	7.44444	92.5556
0.015	595	843	57	305	66.1111	6.33333	93.6667
0.0125	572	851	49	328	63.5556	5.44444	94.5556
0.01	544	854	46	356	60.4444	5.11111	94.8889
0.0075	503	860	40	397	55.8889	4.44444	95.5556
0.005	448	869	31	452	49.7778	3.44444	96.5556
0.0025	364	875	25	536	40.4444	2.77778	97.2222
0.002	348	877	23	552	38.6667	2.55556	97.4444
0.001	261	886	14	639	29	1.55556	98.4444
0.0005	184	887	13	716	20.4444	1.44444	98.5556		Figure: ROC-curves for recognition methods. Blue squares correspond to the method based on the number of occurrences.
0.0001	90	893	7	810	10	0.777778	99.2222
MARKOV_1										MARKOV_2
P-val	TP	TN	FP	FN	Sensitivity	100-Specificity	Specificity			P-val	TP	TN	FP	FN	Sensitivity	100-Specificity	Specificity
0.5	874	563	337	26	97.1111	37.4444	62.5556			0.5	874	563	337	26	97.1111	37.4444	62.5556
0.4	873	573	327	27	97	36.3333	63.6667			0.4	873	572	328	27	97	36.4444	63.5556
0.3	870	596	304	30	96.6667	33.7778	66.2222			0.3	870	597	303	30	96.6667	33.6667	66.3333
0.2	858	646	254	42	95.3333	28.2222	71.7778			0.2	855	661	239	45	95	26.5556	73.4444
0.1	819	722	178	81	91	19.7778	80.2222			0.1	813	730	170	87	90.3333	18.8889	81.1111
0.09	816	734	166	84	90.6667	18.4444	81.5556			0.09	810	741	159	90	90	17.6667	82.3333
0.08	804	745	155	96	89.3333	17.2222	82.7778			0.08	795	751	149	105	88.3333	16.5556	83.4444
0.07	792	761	139	108	88	15.4444	84.5556			0.07	781	762	138	119	86.7778	15.3333	84.6667
0.06	774	766	134	126	86	14.8889	85.1111			0.06	759	775	125	141	84.3333	13.8889	86.1111
0.05	746	784	116	154	82.8889	12.8889	87.1111			0.05	734	789	111	166	81.5556	12.3333	87.6667
0.0475	736	787	113	164	81.7778	12.5556	87.4444			0.0475	724	792	108	176	80.4444	12	88
0.045	733	789	111	167	81.4444	12.3333	87.6667			0.045	717	794	106	183	79.6667	11.7778	88.2222
0.0425	722	791	109	178	80.2222	12.1111	87.8889			0.0425	715	797	103	185	79.4444	11.4444	88.5556
0.04	719	797	103	181	79.8889	11.4444	88.5556			0.04	711	802	98	189	79	10.8889	89.1111
0.0375	710	799	101	190	78.8889	11.2222	88.7778			0.0375	703	807	93	197	78.1111	10.3333	89.6667
0.035	704	804	96	196	78.2222	10.6667	89.3333			0.035	693	809	91	207	77	10.1111	89.8889
0.0325	694	807	93	206	77.1111	10.3333	89.6667			0.0325	684	813	87	216	76	9.66667	90.3333
0.03	687	812	88	213	76.3333	9.77778	90.2222			0.03	675	817	83	225	75	9.22222	90.7778
0.0275	678	816	84	222	75.3333	9.33333	90.6667			0.0275	661	820	80	239	73.4444	8.88889	91.1111
0.025	672	821	79	228	74.6667	8.77778	91.2222			0.025	653	824	76	247	72.5556	8.44444	91.5556
0.0225	649	825	75	251	72.1111	8.33333	91.6667			0.0225	630	827	73	270	70	8.11111	91.8889
0.02	625	831	69	275	69.4444	7.66667	92.3333			0.02	619	830	70	281	68.7778	7.77778	92.2222
0.0175	610	835	65	290	67.7778	7.22222	92.7778			0.0175	599	839	61	301	66.5556	6.77778	93.2222
0.015	590	844	56	310	65.5556	6.22222	93.7778			0.015	572	846	54	328	63.5556	6	94
0.0125	568	850	50	332	63.1111	5.55556	94.4444			0.0125	554	853	47	346	61.5556	5.22222	94.7778
0.01	539	854	46	361	59.8889	5.11111	94.8889			0.01	520	858	42	380	57.7778	4.66667	95.3333
0.0075	500	862	38	400	55.5556	4.22222	95.7778			0.0075	478	863	37	422	53.1111	4.11111	95.8889
0.005	443	868	32	457	49.2222	3.55556	96.4444			0.005	424	872	28	476	47.1111	3.11111	96.8889
0.0025	363	875	25	537	40.3333	2.77778	97.2222			0.0025	347	877	23	553	38.5556	2.55556	97.4444
0.002	340	878	22	560	37.7778	2.44444	97.5556			0.002	320	879	21	580	35.5556	2.33333	97.6667
0.001	259	885	15	641	28.7778	1.66667	98.3333			0.001	239	886	14	661	26.5556	1.55556	98.4444
0.0005	180	887	13	720	20	1.44444	98.5556			0.0005	167	888	12	733	18.5556	1.33333	98.6667
0.0001	92	894	6	808	10.2222	0.666667	99.3333			0.0001	83	894	6	817	9.22222	0.666667	99.3333
HMM3										HMM4
P-val	TP	TN	FP	FN	Sensitivity	100-Specificity	Specificity			P-val	TP	TN	FP	FN	Sensitivity	100-Specificity	Specificity
0.5	874	565	335	26	97.1111	37.2222	62.7778			0.5	873	566	334	27	97	37.1111	62.8889
0.4	872	577	323	28	96.8889	35.8889	64.1111			0.4	871	583	317	29	96.7778	35.2222	64.7778
0.3	867	609	291	33	96.3333	32.3333	67.6667			0.3	865	618	282	35	96.1111	31.3333	68.6667
0.2	854	664	236	46	94.8889	26.2222	73.7778			0.2	848	671	229	52	94.2222	25.4444	74.5556
0.1	807	738	162	93	89.6667	18	82			0.1	796	741	159	104	88.4444	17.6667	82.3333
0.09	801	746	154	99	89	17.1111	82.8889			0.09	790	751	149	110	87.7778	16.5556	83.4444
0.08	791	756	144	109	87.8889	16	84			0.08	774	761	139	126	86	15.4444	84.5556
0.07	779	765	135	121	86.5556	15	85			0.07	757	775	125	143	84.1111	13.8889	86.1111
0.06	751	777	123	149	83.4444	13.6667	86.3333			0.06	733	787	113	167	81.4444	12.5556	87.4444
0.05	722	793	107	178	80.2222	11.8889	88.1111			0.05	701	803	97	199	77.8889	10.7778	89.2222
0.0475	712	797	103	188	79.1111	11.4444	88.5556			0.0475	696	804	96	204	77.3333	10.6667	89.3333
0.045	704	804	96	196	78.2222	10.6667	89.3333			0.045	685	808	92	215	76.1111	10.2222	89.7778
0.0425	695	809	91	205	77.2222	10.1111	89.8889			0.0425	677	812	88	223	75.2222	9.77778	90.2222
0.04	692	809	91	208	76.8889	10.1111	89.8889			0.04	672	816	84	228	74.6667	9.33333	90.6667
0.0375	685	812	88	215	76.1111	9.77778	90.2222			0.0375	666	817	83	234	74	9.22222	90.7778
0.035	679	814	86	221	75.4444	9.55556	90.4444			0.035	659	820	80	241	73.2222	8.88889	91.1111
0.0325	670	818	82	230	74.4444	9.11111	90.8889			0.0325	652	824	76	248	72.4444	8.44444	91.5556
0.03	656	819	81	244	72.8889	9	91			0.03	643	826	74	257	71.4444	8.22222	91.7778
0.0275	642	821	79	258	71.3333	8.77778	91.2222			0.0275	632	829	71	268	70.2222	7.88889	92.1111
0.025	632	827	73	268	70.2222	8.11111	91.8889			0.025	610	832	68	290	67.7778	7.55556	92.4444
0.0225	616	831	69	284	68.4444	7.66667	92.3333			0.0225	591	837	63	309	65.6667	7	93
0.02	594	834	66	306	66	7.33333	92.6667			0.02	570	841	59	330	63.3333	6.55556	93.4444
0.0175	574	842	58	326	63.7778	6.44444	93.5556			0.0175	547	845	55	353	60.7778	6.11111	93.8889
0.015	546	847	53	354	60.6667	5.88889	94.1111			0.015	517	850	50	383	57.4444	5.55556	94.4444
0.0125	518	851	49	382	57.5556	5.44444	94.5556			0.0125	492	857	43	408	54.6667	4.77778	95.2222
0.01	490	861	39	410	54.4444	4.33333	95.6667			0.01	460	866	34	440	51.1111	3.77778	96.2222
0.0075	447	867	33	453	49.6667	3.66667	96.3333			0.0075	423	871	29	477	47	3.22222	96.7778
0.005	397	874	26	503	44.1111	2.88889	97.1111			0.005	362	878	22	538	40.2222	2.44444	97.5556
0.0025	304	878	22	596	33.7778	2.44444	97.5556			0.0025	273	880	20	627	30.3333	2.22222	97.7778
0.002	285	880	20	615	31.6667	2.22222	97.7778			0.002	245	885	15	655	27.2222	1.66667	98.3333
0.001	212	889	11	688	23.5556	1.22222	98.7778			0.001	179	891	9	721	19.8889	1	99
0.0005	149	891	9	751	16.5556	1	99			0.0005	134	892	8	766	14.8889	0.888889	99.1111
0.0001	72	894	6	828	8	0.666667	99.3333			0.0001	54	896	4	846	6	0.444444	99.5556

## Sheet: INFO
Accuracies of TFBS prediction methods
Description of experiments:
The majority of methods for TFBS prediction firstly search for genome regions with high number of occurrences of a pattern corresponding to needed TFBS. Then the candidate regions have to be chosen following proper criterion of statistical significance. We have compared predictive abilities of methods using criteria based on P-values for different probability models and a method using criterion b…
Parameters of experiments for a region (positive or negative):
Let H be the pattern consisting of all words exceeding the cut-off 5.89 (about 0.0003 of all 12-mers) and their reverse-complemented words.
To compute P-values for a region (positive of negative) we used the following parameters:
Text length: the length of the region
Number of occurrences: number of occurrences of H in this region
Pattern: pattern defined by the PSSM related to FOXA2 and cut-off MinScore, where MinScore be the minimal PSSM score among scores of the pattern words found in the region
The file with description of the PSSM is given in [Additional file 9]
Probabilities distribution: Bernoulli models; Markov models of orders 1 and 2; HMMs with 3 and 4 states; parameters are estimated on the adjacent regions of length 4000
Parameters of experiments:
The experiments show that all P-value methods have approximately the same quality and outperform the method based on number of occurrences.
Files:
pos - computed P-values for ENCODE regions ("positive" regions)
neg - computed P-values for negative regions
ROC-curves - sensitivities, specificities of the methods and ROC curves
